# Supplementary material for: Dissecting the contribution of O-Antigen and proteins to the immunogenicity of Shigella sonnei generalized modules for membrane antigens (GMMA)
Source: Sci Rep. 2021 Jan 13;11:906. doi: 10.1038/s41598-020-80421-y (PMC7806729; doi:10.1038/s41598-020-80421-y)
Supplement: Supplementary file 2 — Supplementary Tables S1. [file 41598_2020_80421_MOESM2_ESM.xlsx]

## Sheet: Ss OAg+
Protein Group	Protein ID	Accession	Significance	Coverage (%)	#Peptides	#Unique	PTM	Sample 1 Area	Sample 2 Area	Sample 1 Area (top-3 peptides)	Sample 2 Area (top-3 peptides)	Sample Profile (Ratio)	Group 1 Area	Group 2 Area	Group 1 Area (top-3 peptides)	Group 2 Area (top-3 peptides)	Group Profile (Ratio)	Normalization to PhosB	Normalized Area* Molecular weight	% total	Avg. Mass	Description
136	95	A0A0I0WBP9	0.00	5	3	3		4.1E5	4.1E5	4.1E5	4.1E5	1.00:1.00	4.1E5	4.1E5	4.1E5	410000	1.00:1.00	0.191589	13.5879	0.00019563	70922	2' 3'-cyclic-nucleotide 2'-phosphodiesterase OS=Shigella sonnei OX=624 GN=cpdB PE=3 SV=1
126	125	A0A1Q8PG40	0.00	42	4	4		1.37E6	1.37E6	1.24E6	1.24E6	1.00:1.00	1.37E6	1.37E6	1.24E6	1240000	1.00:1.00	0.579439	7.59007	0.000109277	13099	30S ribosomal protein S13 OS=Shigella sonnei OX=624 GN=rpsM PE=3 SV=1
150	156	A0A1Q8PMM5	0.00	26	3	3		2.7E6	2.7E6	2.7E6	2.7E6	1.00:1.00	2.7E6	2.7E6	2.7E6	2700000	1.00:1.00	1.26168	12.9562	0.000186536	10269	30S ribosomal protein S15 OS=Shigella sonnei OX=624 GN=rpsO PE=3 SV=1
139	150	A0A0I2DKM6	0.00	48	4	4		1.32E6	1.32E6	1.26E6	1.26E6	1.00:1.00	1.32E6	1.32E6	1.26E6	1260000	1.00:1.00	0.588785	5.29082	7.61742e-05	8986	30S ribosomal protein S18 OS=Shigella sonnei OX=624 GN=rpsR PE=3 SV=1
114	137	A0A0I4QJP7	0.00	41	5	5	Oxidation (M)	6.09E6	6.09E6	5.66E6	5.66E6	1.00:1.00	6.09E6	6.09E6	5.66E6	5660000	1.00:1.00	2.64486	25.6128	0.000368758	9684	30S ribosomal protein S20 OS=Shigella sonnei OX=624 GN=rpsT PE=3 SV=1
135	152	A0A0I0F041	0.00	41	4	4		2.83E6	2.83E6	2.74E6	2.74E6	1.00:1.00	2.83E6	2.83E6	2.74E6	2740000	1.00:1.00	1.28037	10.8832	0.00015669	8500	30S ribosomal protein S21 OS=Shigella sonnei OX=624 GN=rpsU PE=3 SV=1
163	132	A0A0I3QKI1	0.00	19	4	4	Oxidation (M); Deamidation (NQ)	1.95E5	1.95E5	1.83E5	1.83E5	1.00:1.00	1.95E5	1.95E5	1.83E5	183000	1.00:1.00	0.085514	2.00693	2.88946e-05	23469	30S ribosomal protein S4 OS=Shigella sonnei OX=624 GN=rpsD PE=3 SV=1
141	134	A0A0I2EHB8	0.00	23	3	3	Oxidation (M)	9.19E5	9.19E5	9.19E5	9.19E5	1.00:1.00	9.19E5	9.19E5	9.19E5	919000	1.00:1.00	0.429439	6.39134	9.20188e-05	14883	30S ribosomal protein S9 OS=Shigella sonnei OX=624 GN=rpsI PE=3 SV=1
129	102	A0A0H9P242	0.00	47	6	6	Oxidation (M)	9.26E5	9.26E5	7.81E5	7.81E5	1.00:1.00	9.26E5	9.26E5	7.81E5	781000	1.00:1.00	0.364953	5.46189	7.86371e-05	14966	50S ribosomal protein L15 OS=Shigella sonnei OX=624 GN=rplO PE=3 SV=1
96	118	A0A0I1CCP7	0.00	40	5	5	Oxidation (M)	2.33E6	2.33E6	2.07E6	2.07E6	1.00:1.00	2.33E6	2.33E6	2.07E6	2070000	1.00:1.00	0.96729	13.8951	0.000200054	14365	50S ribosomal protein L17 OS=Shigella sonnei OX=624 GN=rplQ PE=3 SV=1
93	104	A0A0H7W143	0.00	48	6	6	Deamidation (NQ)	6000000	6000000	4.97E6	4.97E6	1.00:1.00	6000000	6000000	4.97E6	4970000	1.00:1.00	2.32243	29.7968	0.000428997	12830	50S ribosomal protein L18 OS=Shigella sonnei OX=624 GN=rplR PE=3 SV=1
153	146	A0A0I1BL61	0.00	30	3	3		5.26E5	5.26E5	5.26E5	5.26E5	1.00:1.00	5.26E5	5.26E5	5.26E5	526000	1.00:1.00	0.245794	3.22802	4.64751e-05	13133	50S ribosomal protein L19 OS=Shigella sonnei OX=624 GN=rplS PE=3 SV=1
105	139	A0A0H7LGY9	0.00	39	6	6	Oxidation (M)	5.95E6	5.95E6	4.8E6	4.8E6	1.00:1.00	5.95E6	5.95E6	4.8E6	4800000	1.00:1.00	2.24299	27.4228	0.000394817	12226	50S ribosomal protein L22 OS=Shigella sonnei OX=624 GN=rplV PE=3 SV=1
155	144	A0A0H7RD09	0.00	9	3	3		4.64E5	4.64E5	4.64E5	4.64E5	1.00:1.00	4.64E5	4.64E5	4.64E5	464000	1.00:1.00	0.216822	7.08619	0.000102023	32682	Acetolactate synthase OS=Shigella sonnei OX=624 GN=BZ172_12050 PE=4 SV=1
77	159	A0A0H9H2R1	0.00	65	7	7	Carbamidomethylation; Pyro-glu from Q	1.09E7	1.09E7	1.04E7	1.04E7	1.00:1.00	1.09E7	1.09E7	1.04E7	10400000	1.00:1.00	4.85981	57.6277	0.000829689	11858	Acid stress chaperone HdeA OS=Shigella sonnei OX=624 GN=hdeA PE=3 SV=1
88	122	A0A0I4Y188	0.00	55	5	5	Carbamidomethylation; Oxidation (M); Oxidation (HW)	9.2E6	9.2E6	8.57E6	8.57E6	1.00:1.00	9.2E6	9.2E6	8.57E6	8570000	1.00:1.00	4.00467	50.1465	0.00072198	12522	Acid stress chaperone HdeB OS=Shigella sonnei OX=624 GN=hdeB PE=3 SV=1
110	83	A0A0I5FCS4	0.00	19	7	7		1.81E6	1.81E6	1.42E6	1.42E6	1.00:1.00	1.81E6	1.81E6	1.42E6	1420000	1.00:1.00	0.663551	22.9211	0.000330004	34543	Aliphatic sulfonate ABC transporter substrate-binding protein OS=Shigella sonnei OX=624 GN=ssuA PE=4 SV=1
74	51	A0A0H8ABJ7	0.00	52	11	11	Oxidation (M); Deamidation (NQ)	6.15E6	6.15E6	2.85E6	2.85E6	1.00:1.00	6.15E6	6.15E6	2.85E6	2850000	1.00:1.00	1.33178	36.211	0.000521344	27190	Amino acid ABC transporter substrate-binding protein OS=Shigella sonnei OX=624 GN=glnH PE=3 SV=1
87	62	A0A0I0C2T9	0.00	35	8	8	Deamidation (NQ)	2.65E6	2.65E6	1.6E6	1.6E6	1.00:1.00	2.65E6	2.65E6	1.6E6	1600000	1.00:1.00	0.747664	20.1346	0.000289886	26930	Arginine ABC transporter periplasmic arginine-binding protein ArtI OS=Shigella sonnei OX=624 GN=artI PE=3 SV=1
72	50	A0A0H9PY82	0.00	53	10	10		9.46E6	9.46E6	5.72E6	5.72E6	1.00:1.00	9.46E6	9.46E6	5.72E6	5720000	1.00:1.00	2.6729	71.8288	0.00103415	26873	Arginine ABC transporter periplasmic substrate-binding protein ArtJ OS=Shigella sonnei OX=624 GN=artJ PE=3 SV=1
49	45	A0A0H8V525	0.00	13	14	14	Oxidation (M); Amidation	8.83E6	8.83E6	5.05E6	5.05E6	1.00:1.00	8.83E6	8.83E6	5.05E6	5050000	1.00:1.00	2.35981	329.748	0.00474753	139735	Autotransporter outer membrane beta-barrel domain-containing protein OS=Shigella sonnei OX=624 GN=pet PE=4 SV=1
159	133	A0A0H7QLN8	0.00	7	3	3		2.6E5	2.6E5	2.6E5	2.6E5	1.00:1.00	2.6E5	2.6E5	2.6E5	260000	1.00:1.00	0.121495	6.55139	9.43231e-05	53923	Beta-barrel assembly-enhancing protease OS=Shigella sonnei OX=624 GN=yggG_2 PE=3 SV=1
41	13	A0A0H7LA33	0.00	33	24	24	Oxidation (M)	9.7E6	9.7E6	2.83E6	2.83E6	1.00:1.00	9.7E6	9.7E6	2.83E6	2830000	1.00:1.00	1.32243	110.486	0.00159072	83548	Beta-glucosidase OS=Shigella sonnei OX=624 GN=bglX PE=3 SV=1
58	53	A0A0I4CGM6	0.00	30	11	11	Carbamidomethylation; Oxidation (M); Deamidation (NQ)	7.2E6	7.2E6	4.72E6	4.72E6	1.00:1.00	7.2E6	7.2E6	4.72E6	4720000	1.00:1.00	2.20561	100.717	0.00145006	45664	Bifunctional glucose-1-phosphatase/inositol phosphatase OS=Shigella sonnei OX=624 GN=agp PE=4 SV=1
144	114	A0A1X9WZH9	0.00	8	4	3		2.37E5	2.37E5	2.37E5	2.37E5	1.00:1.00	2.37E5	2.37E5	2.37E5	237000	1.00:1.00	0.110748	6.77787	9.75838e-05	61201	Bifunctional UDP-sugar hydrolase/5'-nucleotidase OS=Shigella sonnei OX=624 GN=ushA PE=3 SV=1
65	36	A0A0H9FUU1	0.00	27	13	12	Carboxylation (DKW)	2.1E7	2.1E7	1.94E7	1.94E7	1.00:1.00	2.1E7	2.1E7	1.94E7	19400000	1.00:1.00	9.06542	551.232	0.00793631	60806	Bifunctional UDP-sugar hydrolase/5'-nucleotidase OS=Shigella sonnei OX=624 GN=ushA_2 PE=3 SV=1
42	26	A0A0I3WGC7	0.00	46	15	13	Oxidation (M); Deamidation (NQ); Pyro-glu from Q	1.2E7	1.2E7	8.6E6	8.6E6	1.00:1.00	1.2E7	1.2E7	8.6E6	8600000	1.00:1.00	4.01869	157.034	0.00226089	39076	Branched chain amino acid ABC transporter substrate-binding protein OS=Shigella sonnei OX=624 GN=livJ PE=4 SV=1
67	38	A0A0I4CFS1	0.00	45	14	12	Carbamidomethylation; Deamidation (NQ); Pyro-glu from Q	4.55E6	4.55E6	2.45E6	2.45E6	1.00:1.00	4.55E6	4.55E6	2.45E6	2450000	1.00:1.00	1.14486	45.0834	0.000649085	39379	Branched chain amino acid ABC transporter substrate-binding protein OS=Shigella sonnei OX=624 GN=livK PE=4 SV=1
33	12	A0A0H9XJH8	0.00	39	24	24	Oxidation (M); Dimethylation(KR); Pyro-glu from Q; Acetaldehyde +28	1.44E7	1.44E7	4.5E6	4.5E6	1.00:1.00	1.44E7	1.44E7	4.5E6	4500000	1.00:1.00	2.1028	161.052	0.00231873	76589	Carboxy-terminal protease OS=Shigella sonnei OX=624 GN=prc PE=3 SV=1
151	94	A0A0I2XYB0	0.00	8	5	5		2.5E5	2.5E5	1.97E5	1.97E5	1.00:1.00	2.5E5	2.5E5	1.97E5	197000	1.00:1.00	0.0920561	6.80515	9.79766e-05	73924	Catecholate siderophore receptor CirA OS=Shigella sonnei OX=624 GN=cirA PE=3 SV=1
128	124	A0A0H9H1I6	0.00	30	3	3		2.91E6	2.91E6	2.91E6	2.91E6	1.00:1.00	2.91E6	2.91E6	2.91E6	2910000	1.00:1.00	1.35981	16.6971	0.000240396	12279	Cation efflux system protein cusF OS=Shigella sonnei OX=624 GN=cusF PE=4 SV=1
75	68	A0A0H8IZA2	0.00	35	9	9	Oxidation (M)	6.32E6	6.32E6	4.53E6	4.53E6	1.00:1.00	6.32E6	6.32E6	4.53E6	4530000	1.00:1.00	2.11682	59.8256	0.000861334	28262	Cell division coordinator CpoB OS=Shigella sonnei OX=624 GN=ygbF PE=3 SV=1
36	108	A0A0H8IDU0	0.00	49	8	8	Oxidation (M); Deamidation (NQ); Formylation	2.96E7	2.96E7	1.88E7	1.88E7	1.00:1.00	2.96E7	2.96E7	1.88E7	18800000	1.00:1.00	8.78505	155.39	0.00223721	17688	Chaperone protein Skp OS=Shigella sonnei OX=624 GN=skp PE=3 SV=1
23	14	A0A0I2ZLB4	0.00	53	21	21	Oxidation (M); Deamidation (NQ); Formylation; Pyro-glu from Q	3.07E7	3.07E7	1.13E7	1.13E7	1.00:1.00	3.07E7	3.07E7	1.13E7	11300000	1.00:1.00	5.28037	249.677	0.00359471	47284	Chaperone SurA OS=Shigella sonnei OX=624 GN=surA PE=3 SV=1
21	11	A0A0I5MIR7	0.00	39	28	28	Oxidation (M)	1.78E7	1.78E7	6.05E6	6.05E6	1.00:1.00	1.78E7	1.78E7	6.05E6	6050000	1.00:1.00	2.8271	241.206	0.00347274	85319	Citrate-dependent iron transport outer membrane receptor OS=Shigella sonnei OX=624 GN=fecA_1 PE=3 SV=1
57	78	A0A1S9JDJ0	0.00	55	7	7	Oxidation (M); Pyro-glu from Q; Dethiomethyl	9.09E6	9.09E6	4.33E6	4.33E6	1.00:1.00	9.09E6	9.09E6	4.33E6	4330000	1.00:1.00	2.02336	34.1706	0.000491968	16888	C-lysozyme inhibitor OS=Shigella sonnei OX=624 GN=BZ172_17085 PE=4 SV=1
107	111	A0A0H9YYI4	0.00	31	7	7	Oxidation (M)	1.59E6	1.59E6	1.22E6	1.22E6	1.00:1.00	1.59E6	1.59E6	1.22E6	1220000	1.00:1.00	0.570093	14.7563	0.000212453	25884	Copper homeostasis/adhesion lipoprotein NlpE OS=Shigella sonnei OX=624 GN=cutF PE=4 SV=1
56	27	A0A0I4GQR6	0.00	35	15	15	Dehydration	6.81E6	6.81E6	2.91E6	2.91E6	1.00:1.00	6.81E6	6.81E6	2.91E6	2910000	1.00:1.00	1.35981	68.9235	0.00099232	50686	Copper transporter OS=Shigella sonnei OX=624 GN=cusC PE=3 SV=1
55	34	A0A1X9WVS5	0.00	57	15	15	Pyro-glu from Q	1.19E7	1.19E7	4.79E6	4.79E6	1.00:1.00	1.19E7	1.19E7	4.79E6	4790000	1.00:1.00	2.23832	64.9985	0.00093581	29039	Cystine-binding periplasmic protein OS=Shigella sonnei OX=624 GN=BZ172_22890 PE=3 SV=1
38	30	A0A0H9XKS6	0.00	31	17	17	Carbamidomethylation; Oxidation (M); Pyro-glu from Q	1.86E7	1.86E7	9.37E6	9.37E6	1.00:1.00	1.86E7	1.86E7	9.37E6	9370000	1.00:1.00	4.3785	264.129	0.00380277	60324	Dipeptide transport protein OS=Shigella sonnei OX=624 GN=dppA_2 PE=4 SV=1
19	119	A0A0H9KAR3	0.00	72	10	10	Carbamidomethylation; Oxidation (M); Deamidation (NQ); Carbamylation; Formylation; 6 more	1.34E8	1.34E8	7.1E7	7.1E7	1.00:1.00	1.34E8	1.34E8	7.1E7	71000000	1.00:1.00	33.1776	398.828	0.00574209	12021	DNA-binding transcriptional activator OsmE OS=Shigella sonnei OX=624 GN=osmE PE=4 SV=1
157	157	A0A0H9LS92	0.00	15	3	3		5.82E5	5.82E5	5.82E5	5.82E5	1.00:1.00	5.82E5	5.82E5	5.82E5	582000	1.00:1.00	0.271963	4.94428	7.11849e-05	18180	Ecotin OS=Shigella sonnei OX=624 GN=eco PE=3 SV=1
59	65	A0A0I2T857	0.00	26	8	8	Carbamidomethylation; Deamidation (NQ)	7.31E6	7.31E6	4.45E6	4.45E6	1.00:1.00	7.31E6	7.31E6	4.45E6	4450000	1.00:1.00	2.07944	77.8355	0.00112063	37431	Endolytic peptidoglycan transglycosylase RlpA OS=Shigella sonnei OX=624 GN=rlpA PE=3 SV=1
134	128	A0A0I1JN47	0.00	29	4	4	Oxidation (M); Oxidation (HW)	1.19E6	1.19E6	1.14E6	1.14E6	1.00:1.00	1.19E6	1.19E6	1.14E6	1140000	1.00:1.00	0.53271	11.8406	0.000170473	22227	Endo-type membrane-bound lytic murein transglycosylase A OS=Shigella sonnei OX=624 GN=mltE PE=3 SV=1
26	251	A0A0I4IYY6	0.00	40	4	4	Deamidation (NQ); Dehydration; Formylation; Ubiquitin; Replacement of 2 protons by calcium; Replacement of 2 protons by zinc	1.46E8	1.46E8	1.26E8	1.26E8	1.00:1.00	1.46E8	1.46E8	1.26E8	126000000	1.00:1.00	58.8785	283.206	0.00407743	4810	Entericidin B OS=Shigella sonnei OX=624 GN=ecnB PE=4 SV=1
35	8	A0A0I0E769	0.00	45	26	26	Oxidation (M); Deamidation (NQ); Oxidation (HW); Dehydration; Dimethylation(KR); 3 more	1.27E7	1.27E7	3.33E6	3.33E6	1.00:1.00	1.27E7	1.27E7	3.33E6	3330000	1.00:1.00	1.55607	125.768	0.00181074	80824	Ferrichrome outer membrane transporter OS=Shigella sonnei OX=624 GN=fhuA PE=3 SV=1
71	41	A0A0H8HKB9	0.00	46	13	13		3.25E6	3.25E6	1.79E6	1.79E6	1.00:1.00	3.25E6	3.25E6	1.79E6	1790000	1.00:1.00	0.836449	29.8721	0.000430081	35713	Galactose ABC transporter periplasmic galactose-binding protein OS=Shigella sonnei OX=624 GN=mglB PE=4 SV=1
63	32	A0A1X9WWW4	0.00	34	16	16	Carbamidomethylation; Carbamylation; Methylation(KR)	5.04E6	5.04E6	1.89E6	1.89E6	1.00:1.00	5.04E6	5.04E6	1.89E6	1890000	1.00:1.00	0.883178	55.3973	0.000797578	62725	Glucans biosynthesis protein D OS=Shigella sonnei OX=624 GN=mdoD PE=3 SV=1
64	29	A0A1S9IT79	0.00	35	16	16	Oxidation (M); Phosphorylation (STY); Sulfation	3.94E6	3.94E6	2.14E6	2.14E6	1.00:1.00	3.94E6	3.94E6	2.14E6	2140000	1.00:1.00	1	57.883	0.000833366	57883	Glucans biosynthesis protein G OS=Shigella sonnei OX=624 GN=mdoG PE=3 SV=1
48	42	A0A0I0YZR0	0.00	46	11	11	Oxidation (M); Deamidation (NQ); Pyro-glu from Q	8.07E6	8.07E6	4.02E6	4.02E6	1.00:1.00	8.07E6	8.07E6	4.02E6	4020000	1.00:1.00	1.8785	62.8153	0.000904378	33439	Glutamate/aspartate ABC transporter substrate-binding protein OS=Shigella sonnei OX=624 GN=gltI PE=4 SV=1
94	71	A0A0H9DSD5	0.00	22	7	7		2.48E6	2.48E6	1.67E6	1.67E6	1.00:1.00	2.48E6	2.48E6	1.67E6	1670000	1.00:1.00	0.780374	44.0693	0.000634484	56472	Glutathione-binding protein GsiB OS=Shigella sonnei OX=624 GN=gsiB PE=4 SV=1
78	49	A0A0H8N3K1	0.00	39	11	11	Carbamidomethylation; Deamidation (NQ)	5.75E6	5.75E6	3.03E6	3.03E6	1.00:1.00	5.75E6	5.75E6	3.03E6	3030000	1.00:1.00	1.41589	57.788	0.000831998	40814	Glycerophosphodiester phosphodiesterase OS=Shigella sonnei OX=624 GN=glpQ PE=4 SV=1
51	23	P00489	0.00	21	18	18	Pyro-glu from Q	5.79E6	5.79E6	2.27E6	2.27E6	1.00:1.00	5.79E6	5.79E6	2.27E6	2270000	1.00:1.00			0	97289	Glycogen phosphorylase muscle form OS=Oryctolagus cuniculus GN=PYGM PE=1 SV=3
15	96	A0A0I0TBL0	0.00	81	18	18	Oxidation (M); Deamidation (NQ); Formylation; Pyro-glu from Q; Ethylation; 3 more	6.97E7	6.97E7	5.27E7	5.27E7	1.00:1.00	6.97E7	6.97E7	5.27E7	52700000	1.00:1.00	24.6262	480.678	0.00692052	19519	Glycoprotein/polysaccharide metabolism OS=Shigella sonnei OX=624 GN=ybaY PE=4 SV=1
116	64	A0A0I3E9E7	0.00	19	9	9	Oxidation (M)	9.14E5	9.14E5	600000	600000	1.00:1.00	9.14E5	9.14E5	600000	600000	1.00:1.00	0.280374	22.0699	0.00031775	78716	Group 4 capsule (G4C) polysaccharide lipoprotein YmcA OS=Shigella sonnei OX=624 GN=ymcA PE=4 SV=1
148	148	A0A0I4K1E8	0.00	13	3	3		8.51E5	8.51E5	8.51E5	8.51E5	1.00:1.00	8.51E5	8.51E5	8.51E5	851000	1.00:1.00	0.397664	10.8673	0.000156462	27328	Group 4 capsule (G4C) polysaccharide YmcB OS=Shigella sonnei OX=624 GN=ymcB_1 PE=4 SV=1
90	115	A0A0I5J2Y1	0.00	60	6	6	Carbamidomethylation; Oxidation (M); Deamidation (NQ)	3.83E6	3.83E6	3.36E6	3.36E6	1.00:1.00	3.83E6	3.83E6	3.36E6	3360000	1.00:1.00	1.57009	23.812	0.000342832	15166	Heat-inducible protein OS=Shigella sonnei OX=624 GN=hslJ PE=4 SV=1
130	138	A0A0H9QGB4	0.00	25	3	3		1.62E6	1.62E6	1.62E6	1.62E6	1.00:1.00	1.62E6	1.62E6	1.62E6	1620000	1.00:1.00	0.757009	9.45807	0.000136172	12494	Heavy metal resistance protein OS=Shigella sonnei OX=624 GN=rcnB PE=4 SV=1
122	90	A0A0I1E2Y1	0.00	25	6	5		5.2E5	5.2E5	4.75E5	4.75E5	1.00:1.00	5.2E5	5.2E5	4.75E5	475000	1.00:1.00	0.221963	6.19675	8.92172e-05	27918	Histidine ABC transporter substrate-binding protein HisJ OS=Shigella sonnei OX=624 GN=argT PE=3 SV=1
31	24	A0A0I3XAR6	0.00	79	21	20	Carbamidomethylation; Oxidation (M); Formylation; Pyro-glu from Q	2.07E7	2.07E7	8.17E6	8.17E6	1.00:1.00	2.07E7	2.07E7	8.17E6	8170000	1.00:1.00	3.81776	108.741	0.00156559	28483	Histidine ABC transporter substrate-binding protein HisJ OS=Shigella sonnei OX=624 GN=hisJ PE=3 SV=1
83	149	A0A0I1ATZ9	0.00	37	4	4	Deamidation (NQ)	7.73E6	7.73E6	4.58E6	4.58E6	1.00:1.00	7.73E6	7.73E6	4.58E6	4580000	1.00:1.00	2.14019	27.572	0.000396966	12883	Homeobox protein OS=Shigella sonnei OX=624 GN=BZ172_19740 PE=4 SV=1
29	69	A0A0H8K5P1	0.00	63	11	11	Oxidation (M); Formylation; Sodium adduct	4.8E7	4.8E7	2.64E7	2.64E7	1.00:1.00	4.8E7	4.8E7	2.64E7	26400000	1.00:1.00	12.3364	259.978	0.00374302	21074	Hyperosmotically inducible periplasmic protein OS=Shigella sonnei OX=624 GN=osmY PE=4 SV=1
50	33	A0A0I1G7R3	0.00	42	15	15	Oxidation (M)	1.08E7	1.08E7	5.07E6	5.07E6	1.00:1.00	1.08E7	1.08E7	5.07E6	5070000	1.00:1.00	2.36916	97.4625	0.00140321	41138	Iron uptake system component EfeO OS=Shigella sonnei OX=624 GN=efeO PE=4 SV=1
54	58	A0A0I2SFE4	0.00	60	11	11	Oxidation (M)	9.18E6	9.18E6	5.29E6	5.29E6	1.00:1.00	9.18E6	9.18E6	5.29E6	5290000	1.00:1.00	2.47196	82.3782	0.00118603	33325	L D-transpeptidase OS=Shigella sonnei OX=624 GN=ybiS PE=4 SV=1
45	31	A0A0I3A0M8	0.00	62	18	18	Deamidation (NQ); Phosphorylation (STY); Ubiquitin	8.78E6	8.78E6	4.08E6	4.08E6	1.00:1.00	8.78E6	8.78E6	4.08E6	4080000	1.00:1.00	1.90654	70.2294	0.00101112	36836	L-asparaginase 2 OS=Shigella sonnei OX=624 GN=ansB PE=3 SV=1
106	89	A0A0H9AR71	0.00	34	5	5	Oxidation (M)	1.8E6	1.8E6	1.67E6	1.67E6	1.00:1.00	1.8E6	1.8E6	1.67E6	1670000	1.00:1.00	0.780374	15.7066	0.000226134	20127	Lipopolysaccharide export system protein LptA OS=Shigella sonnei OX=624 GN=lptA PE=3 SV=1
111	85	A0A0H9VQV6	0.00	16	6	6		3.91E6	3.91E6	2.49E6	2.49E6	1.00:1.00	3.91E6	3.91E6	2.49E6	2490000	1.00:1.00	1.16355	46.7154	0.000672581	40149	Lipoprotein NlpD OS=Shigella sonnei OX=624 GN=nlpD_1 PE=4 SV=1
113	91	A0A0H9YZC9	0.00	28	6	6		1.16E6	1.16E6	1000000	1000000	1.00:1.00	1.16E6	1.16E6	1000000	1000000	1.00:1.00	0.46729	15.7107	0.000226194	33621	Lipoprotein NlpI OS=Shigella sonnei OX=624 GN=nlpI PE=4 SV=1
119	250	A0A0I0QC36	0.00	58	3	3		2.92E6	2.92E6	2.42E6	2.42E6	1.00:1.00	2.92E6	2.92E6	2.42E6	2420000	1.00:1.00	1.13084	7.85708	0.000113122	6948	Lipoprotein OS=Shigella sonnei OX=624 GN=BZ172_27595 PE=4 SV=1
86	70	A0A0I3ESH2	0.00	54	9	9	Deamidation (NQ)	3.8E6	3.8E6	2.91E6	2.91E6	1.00:1.00	3.8E6	3.8E6	2.91E6	2910000	1.00:1.00	1.35981	40.003	0.000575939	29418	Lipoprotein OS=Shigella sonnei OX=624 GN=metQ PE=3 SV=1
108	113	A0A0H7YP23	0.00	19	5	5	Oxidation (M); Pyro-glu from Q	8.27E6	8.27E6	6.88E6	6.88E6	1.00:1.00	8.27E6	8.27E6	6.88E6	6880000	1.00:1.00	3.21495	90.0444	0.00129641	28008	Lipoprotein OS=Shigella sonnei OX=624 GN=mlaA PE=4 SV=1
165	155	A0A0I0M9V1	0.00	12	3	3		2.19E5	2.19E5	2.19E5	2.19E5	1.00:1.00	2.19E5	2.19E5	2.19E5	219000	1.00:1.00	0.102336	2.7158	3.91006e-05	26538	Lipoprotein OS=Shigella sonnei OX=624 GN=nlpD_1 PE=4 SV=1
117	110	A0A0H7QKT3	0.00	39	5	5	Oxidation (M)	2.86E6	2.86E6	2.45E6	2.45E6	1.00:1.00	2.86E6	2.86E6	2.45E6	2450000	1.00:1.00	1.14486	22.4278	0.000322902	19590	Lipoprotein OS=Shigella sonnei OX=624 GN=yajI PE=4 SV=1
73	93	A0A0I0NC79	0.00	51	7	7	Carbamidomethylation; Deamidation (NQ)	1.98E7	1.98E7	1.41E7	1.41E7	1.00:1.00	1.98E7	1.98E7	1.41E7	14100000	1.00:1.00	6.58879	124.568	0.00179345	18906	Lipoprotein OS=Shigella sonnei OX=624 GN=ybjP PE=4 SV=1
102	126	A0A0I2CNE8	0.00	37	6	6	Carbamidomethylation; Oxidation (M)	3.05E6	3.05E6	2.22E6	2.22E6	1.00:1.00	3.05E6	3.05E6	2.22E6	2220000	1.00:1.00	1.03738	15.622	0.000224916	15059	Lipoprotein OS=Shigella sonnei OX=624 GN=yedD PE=4 SV=1
52	57	A0A0H8ZVC4	0.00	36	11	11	Oxidation (M); Deamidation (NQ); Amidation	1.3E7	1.3E7	8.05E6	8.05E6	1.00:1.00	1.3E7	1.3E7	8.05E6	8050000	1.00:1.00	3.76168	182.483	0.00262728	48511	Long-chain fatty acid outer membrane transporter OS=Shigella sonnei OX=624 GN=fadL PE=4 SV=1
80	79	A0A0H8BPB8	0.00	48	9	9	Oxidation (M); Deamidation (NQ); Ammonia-loss (N)	5.25E6	5.25E6	3.17E6	3.17E6	1.00:1.00	5.25E6	5.25E6	3.17E6	3170000	1.00:1.00	1.48131	31.6363	0.000455481	21357	LPS-assembly lipoprotein LptE OS=Shigella sonnei OX=624 GN=lptE PE=3 SV=1
47	9	A0A0I2VSW5	0.00	33	21	21	Oxidation (M)	9.79E6	9.79E6	3.5E6	3.5E6	1.00:1.00	9.79E6	9.79E6	3.5E6	3500000	1.00:1.00	1.63551	146.681	0.00211183	89685	LPS-assembly protein LptD OS=Shigella sonnei OX=624 GN=imp PE=3 SV=1
147	130	A0A0H9HGF1	0.00	10	3	3		2.58E5	2.58E5	2.58E5	2.58E5	1.00:1.00	2.58E5	2.58E5	2.58E5	258000	1.00:1.00	0.120561	4.35007	6.26298e-05	36082	LysM domain/ErfK/YbiS/YcfS/YnhG family protein OS=Shigella sonnei OX=624 GN=ynhG PE=4 SV=1
10	123	A0A0I1IY43	0.00	63	13	13	Oxidation (M); Deamidation (NQ); Dehydration; Formylation; Nucleophilic addition to cytopiloyne+H2O; 4 more	1.92E8	1.92E8	1.24E8	1.24E8	1.00:1.00	1.92E8	1.92E8	1.24E8	124000000	1.00:1.00	57.9439	482.267	0.0069434	8323	Major outer membrane lipoprotein OS=Shigella sonnei OX=624 GN=lpp_1 PE=4 SV=1
44	21	A0A0H9G761	0.00	49	18	18	Oxidation (M); Deamidation (NQ); Pyro-glu from Q	9.36E6	9.36E6	3.7E6	3.7E6	1.00:1.00	9.36E6	9.36E6	3.7E6	3700000	1.00:1.00	1.72897	75.0408	0.00108039	43402	Maltodextrin-binding protein OS=Shigella sonnei OX=624 GN=malE PE=3 SV=1
16	4	A0A0I1R9L6	0.00	56	23	23	Carbamidomethylation; Oxidation (M); Deamidation (NQ); Formylation; Dihydroxy; 2 more	6.65E7	6.65E7	2.11E7	2.11E7	1.00:1.00	6.65E7	6.65E7	2.11E7	21100000	1.00:1.00	9.85981	492.813	0.00709524	49982	Maltoporin OS=Shigella sonnei OX=624 GN=lamB PE=2 SV=1
76	76	A0A0I2NSK6	0.00	46	9	9	Deamidation (NQ); Formylation	8.51E6	8.51E6	5.13E6	5.13E6	1.00:1.00	8.51E6	8.51E6	5.13E6	5130000	1.00:1.00	2.3972	76.5401	0.00110198	31929	Maltose operon protein MalM OS=Shigella sonnei OX=624 GN=malM PE=4 SV=1
79	43	A0A0H7LK15	0.00	40	11	11	Oxidation (M); Deamidation (NQ); Pyro-glu from Q	4.15E6	4.15E6	2.3E6	2.3E6	1.00:1.00	4.15E6	4.15E6	2.3E6	2300000	1.00:1.00	1.07477	43.4324	0.000625314	40411	Membrane-bound lytic murein transglycosylase A OS=Shigella sonnei OX=624 GN=mltA PE=4 SV=1
62	47	A0A0I2D7Q8	0.00	64	13	13	Carbamidomethylation; Oxidation (M); Deamidation (NQ)	7.27E6	7.27E6	4.35E6	4.35E6	1.00:1.00	7.27E6	7.27E6	4.35E6	4350000	1.00:1.00	2.03271	54.564	0.000785581	26843	Metalloprotease OS=Shigella sonnei OX=624 GN=yggG PE=3 SV=1
101	105	A0A0I4GC37	0.00	40	6	6	Oxidation (M); Deamidation (NQ); Amidation; Dethiomethyl	2.6E6	2.6E6	1.12E6	1.12E6	1.00:1.00	2.6E6	2.6E6	1.12E6	1120000	1.00:1.00	0.523364	14.5815	0.000209935	27861	MltA-interacting protein OS=Shigella sonnei OX=624 GN=mipA PE=4 SV=1
152	112	A0A0I2L6P6	0.00	11	4	4	Deamidation (NQ)	7.18E5	7.18E5	7.06E5	7.06E5	1.00:1.00	7.18E5	7.18E5	7.06E5	706000	1.00:1.00	0.329907	18.6905	0.000269095	56654	Multicopper oxidase OS=Shigella sonnei OX=624 GN=cueO PE=4 SV=1
127	109	A0A1S9JQL4	0.00	12	3	3	Oxidation (M); Deamidation (NQ); Pyro-glu from Q	7.8E5	7.8E5	7.28E5	7.28E5	1.00:1.00	7.8E5	7.8E5	7.28E5	728000	1.00:1.00	0.340187	13.7286	0.000197656	40356	Murein transglycosylase OS=Shigella sonnei OX=624 GN=BZ172_04975 PE=4 SV=1
115	72	A0A0H8E949	0.00	10	7	7		1.44E6	1.44E6	1.06E6	1.06E6	1.00:1.00	1.44E6	1.44E6	1.06E6	1060000	1.00:1.00	0.495327	36.3753	0.000523711	73437	Murein transglycosylase OS=Shigella sonnei OX=624 GN=slt PE=4 SV=1
131	86	A0A0I3VPD9	0.00	13	6	6		4.82E5	4.82E5	4.02E5	4.02E5	1.00:1.00	4.82E5	4.82E5	4.02E5	402000	1.00:1.00	0.18785	11.0484	0.000159069	58815	Nickel ABC transporter periplasmic nickel-binding protein NikA OS=Shigella sonnei OX=624 GN=nikA PE=4 SV=1
99	103	A0A0H7VPK5	0.00	20	4	4	Oxidation (M)	5.38E6	5.38E6	5.13E6	5.13E6	1.00:1.00	5.38E6	5.38E6	5.13E6	5130000	1.00:1.00	2.3972	80.6585	0.00116127	33647	Nucleoside-specific channel-forming protein Tsx OS=Shigella sonnei OX=624 GN=tsx PE=4 SV=1
28	5	A0A1Q8PQS2	0.00	65	25	25	Oxidation (M); Deamidation (NQ); Formylation; Dethiomethyl	1.88E7	1.88E7	7.45E6	7.45E6	1.00:1.00	1.88E7	1.88E7	7.45E6	7450000	1.00:1.00	3.48131	212.381	0.00305773	61006	Oligopeptide ABC transporter substrate-binding protein OppA OS=Shigella sonnei OX=624 GN=BZ172_28175 PE=4 SV=1
160	127	A0A0I5B1Y6	0.00	9	4	4		2.57E5	2.57E5	2.38E5	2.38E5	1.00:1.00	2.57E5	2.57E5	2.38E5	238000	1.00:1.00	0.111215	6.66022	9.58899e-05	59886	Oligopeptide ABC transporter substrate-binding protein OppA OS=Shigella sonnei OX=624 GN=mppA PE=4 SV=1
158	143	A0A0I0EM34	0.00	16	3	3		3.75E5	3.75E5	3.75E5	3.75E5	1.00:1.00	3.75E5	3.75E5	3.75E5	375000	1.00:1.00	0.175234	3.88493	5.59329e-05	22170	OmpA family lipoprotein OS=Shigella sonnei OX=624 GN=yiaD PE=3 SV=1
53	59	A0A0I2QQ17	0.00	69	11	11	Oxidation (M); Deamidation (NQ)	1.69E7	1.69E7	9.21E6	9.21E6	1.00:1.00	1.69E7	1.69E7	9.21E6	9210000	1.00:1.00	4.30374	86.3244	0.00124285	20058	Osmotically-inducible protein OsmY OS=Shigella sonnei OX=624 GN=yraP PE=4 SV=1
11	3	A0A0H9L714	0.00	80	28	28	Oxidation (M); Deamidation (NQ); Formylation; Pyro-glu from Q; Dethiomethyl; Replacement of 2 protons by iron	8.4E7	8.4E7	2.4E7	2.4E7	1.00:1.00	8.4E7	8.4E7	2.4E7	24000000	1.00:1.00	11.215	602.703	0.00867736	53741	Outer membrane channel protein OS=Shigella sonnei OX=624 GN=tolC PE=4 SV=1
60	44	A0A0I2I8S3	0.00	35	10	10	Oxidation (M); Deamidation (NQ); Dethiomethyl	7.86E6	7.86E6	3.72E6	3.72E6	1.00:1.00	7.86E6	7.86E6	3.72E6	3720000	1.00:1.00	1.73832	72.5591	0.00104466	41741	Outer membrane lipoprotein group 4 capsule (G4C) polysaccharide OS=Shigella sonnei OX=624 GN=yccZ PE=4 SV=1
97	77	A0A0I2BXM2	0.00	44	8	8	Oxidation (M)	3.83E6	3.83E6	2.14E6	2.14E6	1.00:1.00	3.83E6	3.83E6	2.14E6	2140000	1.00:1.00	1	19.924	0.000286854	19924	Outer membrane lipoprotein Blc OS=Shigella sonnei OX=624 GN=blc PE=3 SV=1
85	82	A0A0H9R698	0.00	60	6	6	Carbamidomethylation; Deamidation (NQ); Pyro-glu from Q	6.18E6	6.18E6	5.37E6	5.37E6	1.00:1.00	6.18E6	6.18E6	5.37E6	5370000	1.00:1.00	2.50935	35.5825	0.000512296	14180	Outer membrane lipoprotein RcsF OS=Shigella sonnei OX=624 GN=rcsF PE=3 SV=1
17	97	A0A0H8WF61	0.00	72	10	10	Oxidation (M); Deamidation (NQ); Formylation; Pyro-glu from Q; Sulphone; 4 more	1.2E8	1.2E8	9.25E7	9.25E7	1.00:1.00	1.2E8	1.2E8	9.25E7	92500000	1.00:1.00	43.2243	674.386	0.00970941	15602	Outer membrane lipoprotein SlyB OS=Shigella sonnei OX=624 GN=slyB PE=4 SV=1
37	101	A0A0I1WS78	0.00	28	12	5	Oxidation (M); Acetylation (N-term); Carbamylation; Formylation; Hexose (NSY); 3 more	2.78E6	2.78E6	2.45E6	2.45E6	1.00:1.00	2.78E6	2.78E6	2.45E6	2450000	1.00:1.00	1.14486	44.5602	0.000641552	38922	Outer membrane phosphoporin protein E OS=Shigella sonnei OX=624 GN=phoE PE=3 SV=1
1	1	A0A0I0YH91	0.00	93	110	91	Oxidation (M); Deamidation (NQ); Oxidation (HW); Acetylation (K); Acetylation (N-term); 37 more	4.38E9	4.38E9	1.31E9	1.31E9	1.00:1.00	4.38E9	4.38E9	1.31E9	1310000000	1.00:1.00	612.15	24796.3	0.357003	40507	Outer membrane porin protein C OS=Shigella sonnei OX=624 GN=ompC PE=3 SV=1
2	2	Q6W821	0.00	82	94	94	Carbamidomethylation; Oxidation (M); Deamidation (NQ); Oxidation (HW); Acetylation (N-term); 32 more	3.75E9	3.75E9	1.27E9	1.27E9	1.00:1.00	3.75E9	3.75E9	1.27E9	1270000000	1.00:1.00	593.458	22077.2	0.317855	37201	Outer membrane protein A OS=Shigella sonnei OX=624 GN=ompA PE=3 SV=1
8	7	A0A0H8LY67	0.00	65	52	52	Carbamidomethylation; Oxidation (M); Deamidation (NQ); Oxidation (HW); Formylation; 3 more	1.03E8	1.03E8	2.03E7	2.03E7	1.00:1.00	1.03E8	1.03E8	2.03E7	20300000	1.00:1.00	9.48598	858.984	0.0123671	90553	Outer membrane protein assembly factor BamA OS=Shigella sonnei OX=624 GN=bamA PE=3 SV=1
30	25	A0A0H8Y299	0.00	67	17	17	Oxidation (M); Deamidation (NQ); Replacement of 2 protons by iron	2.65E7	2.65E7	1.06E7	1.06E7	1.00:1.00	2.65E7	2.65E7	1.06E7	10600000	1.00:1.00	4.95327	207.329	0.002985	41857	Outer membrane protein assembly factor BamB OS=Shigella sonnei OX=624 GN=yfgL PE=3 SV=1
24	20	A0A0I3RUP1	0.00	65	18	18	Oxidation (M); Deamidation (NQ); Ubiquitin	2.91E7	2.91E7	1.41E7	1.41E7	1.00:1.00	2.91E7	2.91E7	1.41E7	14100000	1.00:1.00	6.58879	242.744	0.00349489	36842	Outer membrane protein assembly factor BamC OS=Shigella sonnei OX=624 GN=nlpB PE=3 SV=1
39	28	A0A0I5PIL1	0.00	68	16	16	Oxidation (M); Deamidation (NQ); Formylation; Pyro-glu from Q; Ubiquitin; Dethiomethyl	1.82E7	1.82E7	8.77E6	8.77E6	1.00:1.00	1.82E7	1.82E7	8.77E6	8770000	1.00:1.00	4.09813	114.047	0.00164198	27829	Outer membrane protein assembly factor BamD OS=Shigella sonnei OX=624 GN=yfiO PE=3 SV=1
3	19	A0A0I3LG52	0.00	85	39	31	Oxidation (M); Deamidation (NQ); Acetylation (K); Acetylation (N-term); Amidation; 11 more	3.56E8	3.56E8	1.4E8	1.4E8	1.00:1.00	3.56E8	3.56E8	1.4E8	140000000	1.00:1.00	65.4206	2574.1	0.0370604	39347	Outer membrane protein F OS=Shigella sonnei OX=624 GN=ompF PE=3 SV=1
46	84	A0A0I1G9W6	0.00	52	10	10	Oxidation (M); Oxidation (HW); Amidation; Formylation; Pyro-glu from E	3.55E7	3.55E7	3.3E7	3.3E7	1.00:1.00	3.55E7	3.55E7	3.3E7	33000000	1.00:1.00	15.4206	354.195	0.00509949	22969	Outer membrane protein OmpW OS=Shigella sonnei OX=624 GN=ompW PE=4 SV=1
133	141	A0A0H7UYH1	0.00	28	4	4		6.35E5	6.35E5	6.21E5	6.21E5	1.00:1.00	6.35E5	6.35E5	6.21E5	621000	1.00:1.00	0.290187	6.10002	8.78245e-05	21021	Outer membrane protein Slp OS=Shigella sonnei OX=624 GN=slp_1 PE=4 SV=1
12	75	A0A0I3LHW2	0.00	85	27	27	Oxidation (M); Deamidation (NQ); Oxidation (HW); Amidation; Carbamylation; 7 more	1.68E8	1.68E8	1.22E8	1.22E8	1.00:1.00	1.68E8	1.68E8	1.22E8	122000000	1.00:1.00	57.0093	1060.54	0.0152691	18603	Outer membrane protein X OS=Shigella sonnei OX=624 GN=ompX_1 PE=4 SV=1
104	55	A0A1Q8PG94	0.00	11	7	7	Deamidation (NQ)	2.03E6	2.03E6	1.42E6	1.42E6	1.00:1.00	2.03E6	2.03E6	1.42E6	1420000	1.00:1.00	0.663551	54.4835	0.000784422	82109	Outer membrane receptor FepA OS=Shigella sonnei OX=624 GN=fepA PE=3 SV=1
112	88	A0A0H7I731	0.00	40	6	6	Oxidation (M); Deamidation (NQ)	1.2E6	1.2E6	7.07E5	7.07E5	1.00:1.00	1.2E6	1.2E6	7.07E5	707000	1.00:1.00	0.330374	7.43242	0.000107008	22497	Outer-membrane lipoprotein carrier protein OS=Shigella sonnei OX=624 GN=lolA PE=3 SV=1
70	60	A0A0I1KXR9	0.00	61	11	11	Oxidation (M); Deamidation (NQ)	5.69E6	5.69E6	2.8E6	2.8E6	1.00:1.00	5.69E6	5.69E6	2.8E6	2800000	1.00:1.00	1.30841	30.834	0.00044393	23566	Outer-membrane lipoprotein LolB OS=Shigella sonnei OX=624 GN=lolB PE=3 SV=1
27	52	A0A0I0HLN1	0.00	63	16	16	Oxidation (M); Deamidation (NQ); Pyro-glu from Q; Ammonia-loss (N)	4.24E7	4.24E7	1.97E7	1.97E7	1.00:1.00	4.24E7	4.24E7	1.97E7	19700000	1.00:1.00	9.20561	245.191	0.00353012	26635	Oxidative stress defense protein OS=Shigella sonnei OX=624 GN=yggE PE=4 SV=1
68	67	A0A0H8E719	0.00	26	9	9	Deamidation (NQ); Pyro-glu from Q; Sulfation	6.12E6	6.12E6	3.71E6	3.71E6	1.00:1.00	6.12E6	6.12E6	3.71E6	3710000	1.00:1.00	1.73364	79.921	0.00115066	46100	Pectinesterase OS=Shigella sonnei OX=624 GN=ybhC PE=4 SV=1
20	10	A0A0I3AGD8	0.00	47	26	26	Carbamidomethylation; Oxidation (M); Deamidation (NQ); Pyro-glu from Q	3.11E7	3.11E7	9.22E6	9.22E6	1.00:1.00	3.11E7	3.11E7	9.22E6	9220000	1.00:1.00	4.30841	313.95	0.00452006	72869	Penicillin-binding protein activator LpoA OS=Shigella sonnei OX=624 GN=yraM PE=3 SV=1
92	106	A0A0I2VBT6	0.00	27	4	4	Deamidation (NQ); Ammonia-loss (N)	4.21E6	4.21E6	3.52E6	3.52E6	1.00:1.00	4.21E6	4.21E6	3.52E6	3520000	1.00:1.00	1.64486	37.0357	0.000533218	22516	Penicillin-binding protein activator LpoB OS=Shigella sonnei OX=624 GN=ycfM PE=3 SV=1
82	48	A0A0I3L1I0	0.00	27	10	10	Carbamidomethylation; Oxidation (M)	2.62E6	2.62E6	1.45E6	1.45E6	1.00:1.00	2.62E6	2.62E6	1.45E6	1450000	1.00:1.00	0.67757	37.5923	0.000541231	55481	Peptidase M16 OS=Shigella sonnei OX=624 GN=yhjJ PE=4 SV=1
32	98	A0A0H8LY21	0.00	51	9	9	Oxidation (M); Deamidation (NQ); Carbamylation; Formylation; Pyro-glu from E; 3 more	4.61E7	4.61E7	3.04E7	3.04E7	1.00:1.00	4.61E7	4.61E7	3.04E7	30400000	1.00:1.00	14.2056	267.406	0.00384996	18824	Peptidoglycan-associated protein OS=Shigella sonnei OX=624 GN=pal PE=3 SV=1
13	35	A0A0H9VE84	0.00	71	23	23	Oxidation (M); Carbamylation; Dehydration; Formylation; Methylation(KR); 3 more	1.28E8	1.28E8	5.82E7	5.82E7	1.00:1.00	1.28E8	1.28E8	5.82E7	58200000	1.00:1.00	27.1963	786.298	0.0113207	28912	Peptidyl-prolyl cis-trans isomerase OS=Shigella sonnei OX=624 GN=fkpA PE=3 SV=1
145	92	A0A0I1XIQ0	0.00	7	5	5	Oxidation (M)	5.7E5	5.7E5	4.86E5	4.86E5	1.00:1.00	5.7E5	5.7E5	4.86E5	486000	1.00:1.00	0.227103	21.1333	0.000304265	93056	Periplasmic nitrate reductase OS=Shigella sonnei OX=624 GN=napA PE=3 SV=1
169	153	A0A0I2SVT7	0.00	22	3	3	Oxidation (M); Sulphone	1.14E6	1.14E6	9.35E5	9.35E5	1.00:1.00	1.14E6	1.14E6	9.35E5	935000	1.00:1.00	0.436916	8.28611	0.000119299	18965	Periplasmic protein CpxP OS=Shigella sonnei OX=624 GN=cpxP PE=4 SV=1
6	6	A0A0I2TNG1	0.00	70	35	35	Oxidation (M); Deamidation (NQ); Formylation; Sodium adduct; Dethiomethyl; 2 more	1.43E8	1.43E8	3.92E7	3.92E7	1.00:1.00	1.43E8	1.43E8	3.92E7	39200000	1.00:1.00	18.3178	904.055	0.013016	49354	Periplasmic serine endoprotease DegP-like OS=Shigella sonnei OX=624 GN=degP PE=3 SV=1
22	15	A0A0I1IU06	0.00	56	23	23	Oxidation (M); Deamidation (NQ); Lysine oxidation to aminoadipic semialdehyde	3.36E7	3.36E7	1.16E7	1.16E7	1.00:1.00	3.36E7	3.36E7	1.16E7	11600000	1.00:1.00	5.42056	255.715	0.00368163	47175	Periplasmic serine endoprotease DegP-like OS=Shigella sonnei OX=624 GN=degQ PE=3 SV=1
95	63	A0A0H9F0C8	0.00	32	9	9		1.78E6	1.78E6	9.19E5	9.19E5	1.00:1.00	1.78E6	1.78E6	9.19E5	919000	1.00:1.00	0.429439	15.9305	0.000229358	37096	Phosphate-binding protein PstS OS=Shigella sonnei OX=624 GN=pstS PE=3 SV=1
125	131	A0A0H9HEX0	0.00	13	3	3		1.34E6	1.34E6	1.34E6	1.34E6	1.00:1.00	1.34E6	1.34E6	1.34E6	1340000	1.00:1.00	0.626168	20.7324	0.000298493	33110	Phospholipase OS=Shigella sonnei OX=624 GN=pldA PE=4 SV=1
61	56	A0A0I4MPA5	0.00	66	13	13	Oxidation (M); Deamidation (NQ); Pyro-glu from Q; Carboxymethyl (KW X@N-term)	8.05E6	8.05E6	4.66E6	4.66E6	1.00:1.00	8.05E6	8.05E6	4.66E6	4660000	1.00:1.00	2.17757	52.1811	0.000751273	23963	Phospholipid-binding protein OS=Shigella sonnei OX=624 GN=ttg2D PE=4 SV=1
4	22	A0A0H8N1L7	0.00	67	33	23	Oxidation (M); Deamidation (NQ); Acetylation (K); Amidation; Carbamylation; 8 more	1.75E8	1.75E8	7.05E7	7.05E7	1.00:1.00	1.75E8	1.75E8	7.05E7	70500000	1.00:1.00	32.9439	1305.47	0.0187954	39627	Phosphoporin PhoE OS=Shigella sonnei OX=624 GN=ompD_2 PE=3 SV=1
91	37	A0A0I1EEN7	0.00	14	11	11	Oxidation (M)	1.69E6	1.69E6	9.52E5	9.52E5	1.00:1.00	1.69E6	1.69E6	9.52E5	952000	1.00:1.00	0.44486	47.9559	0.000690441	107800	Pitrilysin OS=Shigella sonnei OX=624 GN=ptrA PE=3 SV=1
132	121	A0A0H9ZQY9	0.00	31	4	4		6.86E5	6.86E5	6.41E5	6.41E5	1.00:1.00	6.86E5	6.86E5	6.41E5	641000	1.00:1.00	0.299533	5.92685	8.53314e-05	19787	Protein DcrB OS=Shigella sonnei OX=624 GN=dcrB PE=4 SV=1
66	99	A0A0H9SEQ6	0.00	58	6	6	Deamidation (NQ); Formylation; Dihydroxy	1.25E7	1.25E7	8.98E6	8.98E6	1.00:1.00	1.25E7	1.25E7	8.98E6	8980000	1.00:1.00	4.19626	58.7938	0.000846479	14011	Protein ygiW OS=Shigella sonnei OX=624 GN=ygiW_1 PE=4 SV=1
103	140	A0A0I1ARW9	0.00	57	4	4	Carbamidomethylation; Oxidation (M); Deamidation (NQ)	6.1E6	6.1E6	6.03E6	6.03E6	1.00:1.00	6.1E6	6.1E6	6.03E6	6030000	1.00:1.00	2.81776	33.6947	0.000485117	11958	Putative lipoprotein OS=Shigella sonnei OX=624 GN=BZ172_14225 PE=4 SV=1
154	135	A0A0I0RTP7	0.00	11	4	4	Oxidation (M)	5.93E5	5.93E5	5.81E5	5.81E5	1.00:1.00	5.93E5	5.93E5	5.81E5	581000	1.00:1.00	0.271495	10.9671	0.000157897	40395	Putative lipoprotein OS=Shigella sonnei OX=624 GN=BZ172_17655 PE=4 SV=1
142	151	A0A0I3I9F7	0.00	13	3	3		8.35E5	8.35E5	8.35E5	8.35E5	1.00:1.00	8.35E5	8.35E5	8.35E5	835000	1.00:1.00	0.390187	10.6825	0.000153801	27378	Putative lipoprotein OS=Shigella sonnei OX=624 GN=yfhG PE=4 SV=1
140	185	A0A0H9DRJ0	0.00	56	3	3	Oxidation (M)	2.17E6	2.17E6	2.12E6	2.12E6	1.00:1.00	2.17E6	2.17E6	2.12E6	2120000	1.00:1.00	0.990654	7.80338	0.000112349	7877	Putative lipoprotein OS=Shigella sonnei OX=624 GN=ygdR PE=4 SV=1
84	117	A0A0I1VI83	0.00	24	5	5	Deamidation (NQ)	1.61E7	1.61E7	1.2E7	1.2E7	1.00:1.00	1.61E7	1.61E7	1.2E7	12000000	1.00:1.00	5.60748	139.957	0.00201502	24959	Putative polymerase/proteinase OS=Shigella sonnei OX=624 GN=yajG PE=4 SV=1
81	54	A0A0I1E2F5	0.00	34	12	12		3.76E6	3.76E6	1.94E6	1.94E6	1.00:1.00	3.76E6	3.76E6	1.94E6	1940000	1.00:1.00	0.906542	35.2092	0.000506921	38839	Putrescine-binding periplasmic protein OS=Shigella sonnei OX=624 GN=potD PE=3 SV=1
109	73	A0A0I4DUC4	0.00	29	8	8	Deamidation (NQ)	1.39E6	1.39E6	9.36E5	9.36E5	1.00:1.00	1.39E6	1.39E6	9.36E5	936000	1.00:1.00	0.437383	17.8505	0.000257001	40812	Putrescine-binding periplasmic protein OS=Shigella sonnei OX=624 GN=potF_1 PE=3 SV=1
69	39	A0A0I3HQX1	0.00	33	11	11	Oxidation (M); Deamidation (NQ)	4.95E6	4.95E6	1.95E6	1.95E6	1.00:1.00	4.95E6	4.95E6	1.95E6	1950000	1.00:1.00	0.911215	35.2494	0.000507501	38684	Receptor OS=Shigella sonnei OX=624 GN=yncE_1 PE=4 SV=1
121	136	A0A0H8F014	0.00	46	5	5	Oxidation (M); Acetylation (N-term)	2.36E6	2.36E6	2.29E6	2.29E6	1.00:1.00	2.36E6	2.36E6	2.29E6	2290000	1.00:1.00	1.07009	22.3628	0.000321967	20898	RpoE-regulated lipoprotein OS=Shigella sonnei OX=624 GN=yfeY PE=4 SV=1
156	147	A0A0I0KMB0	0.00	26	3	3		2.81E5	2.81E5	2.81E5	2.81E5	1.00:1.00	2.81E5	2.81E5	2.81E5	281000	1.00:1.00	0.131308	1.84843	2.66126e-05	14077	Soluble cytochrome b562 OS=Shigella sonnei OX=624 GN=cybC PE=4 SV=1
98	66	A0A0H9UMV3	0.00	27	7	7	Pyro-glu from Q	2.32E6	2.32E6	1.59E6	1.59E6	1.00:1.00	2.32E6	2.32E6	1.59E6	1590000	1.00:1.00	0.742991	27.2373	0.000392147	36659	Sulfate transporter subunit OS=Shigella sonnei OX=624 GN=sbp PE=4 SV=1
124	74	A0A0I0B8V3	0.00	23	8	8	Deamidation (NQ)	6.64E5	6.64E5	4.34E5	4.34E5	1.00:1.00	6.64E5	6.64E5	4.34E5	434000	1.00:1.00	0.202804	9.77575	0.000140745	48203	Sulfurtransferase OS=Shigella sonnei OX=624 GN=ynjE PE=4 SV=1
40	40	A0A0H8S3D1	0.00	58	16	16		9.48E6	9.48E6	4.15E6	4.15E6	1.00:1.00	9.48E6	9.48E6	4.15E6	4150000	1.00:1.00	1.93925	66.369	0.000955542	34224	Taurine ABC transporter substrate-binding protein OS=Shigella sonnei OX=624 GN=tauA PE=4 SV=1
137	154	A0A0H9QUJ1	0.00	13	3	3		1.25E6	1.25E6	1.25E6	1.25E6	1.00:1.00	1.25E6	1.25E6	1.25E6	1250000	1.00:1.00	0.584112	13.4959	0.000194306	23105	Thiol:disulfide interchange protein OS=Shigella sonnei OX=624 GN=dsbA PE=3 SV=1
118	81	A0A0H8NJW0	0.00	27	6	6	Dethiomethyl	1.89E6	1.89E6	1.51E6	1.51E6	1.00:1.00	1.89E6	1.89E6	1.51E6	1510000	1.00:1.00	0.705607	18.0904	0.000260454	25638	Thiol:disulfide interchange protein OS=Shigella sonnei OX=624 GN=dsbC PE=3 SV=1
34	17	A0A0I2T7P1	0.00	62	20	20	Deamidation (NQ); Pyro-glu from Q; Ammonia-loss (N); Dethiomethyl	1.86E7	1.86E7	5.96E6	5.96E6	1.00:1.00	1.86E7	1.86E7	5.96E6	5960000	1.00:1.00	2.78505	104.96	0.00151115	37687	Thiosulfate transporter subunit OS=Shigella sonnei OX=624 GN=cysP PE=4 SV=1
14	18	A0A0H9UZS2	0.00	60	18	18	Oxidation (M); Deamidation (NQ); Formylation; Pyro-glu from Q; Ammonia-loss (N); Dethiomethyl	8.06E7	8.06E7	2.72E7	2.72E7	1.00:1.00	8.06E7	8.06E7	2.72E7	27200000	1.00:1.00	12.7103	584.114	0.00840973	45956	Tol-Pal system protein TolB OS=Shigella sonnei OX=624 GN=tolB PE=3 SV=1
146	107	A0A0H8BPS1	0.00	5	3	3		6.9E5	6.9E5	6.9E5	6.9E5	1.00:1.00	6.9E5	6.9E5	6.9E5	690000	1.00:1.00	0.32243	24.9177	0.000358751	77281	TonB-dependent receptor OS=Shigella sonnei OX=624 GN=fecA_1 PE=3 SV=1
100	46	A0A1S9IZN4	0.00	19	11	11	Deamidation (NQ)	1.38E6	1.38E6	8.7E5	8.7E5	1.00:1.00	1.38E6	1.38E6	8.7E5	870000	1.00:1.00	0.406542	32.8978	0.000473643	80921	TonB-dependent siderophore receptor OS=Shigella sonnei OX=624 GN=BZ172_09575 PE=3 SV=1
89	116	A0A0I0PQX2	0.00	52	5	5	Carbamidomethylation; Formylation	9.06E6	9.06E6	8.01E6	8.01E6	1.00:1.00	9.06E6	9.06E6	8.01E6	8010000	1.00:1.00	3.74299	42.5765	0.000612992	11375	Uncharacterized protein OS=Shigella sonnei OX=624 GN=BZ172_00640 PE=4 SV=1
25	142	A0A1S9JAD4	0.00	72	7	7	Oxidation (M); Deamidation (NQ); Dehydration; Formylation; Carboxylation (DKW); Dethiomethyl	6.73E7	6.73E7	5.47E7	5.47E7	1.00:1.00	6.73E7	6.73E7	5.47E7	54700000	1.00:1.00	25.5607	212.282	0.00305631	8305	Uncharacterized protein OS=Shigella sonnei OX=624 GN=BZ172_05650 PE=4 SV=1
149	120	A0A1S9ISE3	0.00	16	4	4	Oxidation (M)	6.51E5	6.51E5	6.21E5	6.21E5	1.00:1.00	6.51E5	6.51E5	6.21E5	621000	1.00:1.00	0.290187	7.63134	0.000109871	26298	Uncharacterized protein OS=Shigella sonnei OX=624 GN=BZ172_07380 PE=4 SV=1
9	87	A0A1S9JK96	0.00	56	22	22	Deamidation (NQ); Biotinylation; Formylation; Pyro-glu from Q; Ammonia-loss (N); 5 more	2.33E8	2.33E8	1.31E8	1.31E8	1.00:1.00	2.33E8	2.33E8	1.31E8	131000000	1.00:1.00	61.215	1359.58	0.0195745	22210	Uncharacterized protein OS=Shigella sonnei OX=624 GN=BZ172_09410 PE=4 SV=1
18	16	A0A0I3DET7	0.00	76	23	23	Oxidation (M); Deamidation (NQ); Pyro-glu from Q	6.13E7	6.13E7	1.93E7	1.93E7	1.00:1.00	6.13E7	6.13E7	1.93E7	19300000	1.00:1.00	9.01869	305.905	0.00440424	33919	YdgH protein OS=Shigella sonnei OX=624 GN=ydgH PE=4 SV=1
43	61	A0A0I0BR13	0.00	55	10	10	Oxidation (M); Methylation(KR); Sulfation; Dethiomethyl	1.45E7	1.45E7	8.85E6	8.85E6	1.00:1.00	1.45E7	1.45E7	8.85E6	8850000	1.00:1.00	4.13551	93.26	0.0013427	22551	YfdX protein OS=Shigella sonnei OX=624 GN=yfdX PE=4 SV=1
																			69456.9

## Sheet: Ss htrB OAg+
Protein Group	Protein ID	Accession	Significance	Coverage (%)	#Peptides	#Unique	PTM	Sample 1 Area	Sample 2 Area	Sample 1 Area (top-3 peptides)	Sample 2 Area (top-3 peptides)	Sample Profile (Ratio)	Group 1 Area	Group 2 Area	Group 1 Area (top-3 peptides)	Group 2 Area (top-3 peptides)	Group Profile (Ratio)	Normalization to PhosB	Normalized Area* Molecular weight	% total	Avg. Mass	Description
1	1	A0A0I0YH91	0.00	92	90	75	Oxidation (M); Deamidation (NQ); Oxidation (HW); Acetylation (N-term); Amidation; 27 more	2.48E9	2.48E9	8.21E8	8.21E8	1.00:1.00	2.48E9	2.48E9	8.21E8	821000000	1.00:1.00	376.606	15255.2	0.311565	40507	Outer membrane porin protein C OS=Shigella sonnei OX=624 GN=ompC PE=3 SV=1
2	2	Q6W821	0.00	82	93	93	Carbamidomethylation; Oxidation (M); Deamidation (NQ); Oxidation (HW); Acetylation (N-term); 32 more	2.46E9	2.46E9	7.71E8	7.71E8	1.00:1.00	2.46E9	2.46E9	7.71E8	771000000	1.00:1.00	353.67	13156.9	0.26871	37201	Outer membrane protein A OS=Shigella sonnei OX=624 GN=ompA PE=3 SV=1
3	4	A0A0I2TNG1	0.00	78	72	72	Oxidation (M); Deamidation (NQ); Carbamylation; Dehydration; Formylation; 13 more	7.43E8	7.43E8	1.84E8	1.84E8	1.00:1.00	7.43E8	7.43E8	1.84E8	184000000	1.00:1.00	84.4037	4165.66	0.0850777	49354	Periplasmic serine endoprotease DegP-like OS=Shigella sonnei OX=624 GN=degP PE=3 SV=1
4	3	A0A0H9L714	0.00	85	37	37	Oxidation (M); Deamidation (NQ); Dehydration; Formylation; Pyro-glu from Q; 6 more	2.21E8	2.21E8	5.47E7	5.47E7	1.00:1.00	2.21E8	2.21E8	5.47E7	54700000	1.00:1.00	25.0917	1348.46	0.0275403	53741	Outer membrane channel protein OS=Shigella sonnei OX=624 GN=tolC PE=4 SV=1
6	38	A0A0H9VE84	0.00	72	27	27	Oxidation (M); Deamidation (NQ); Oxidation (HW); Acetylation (N-term); Carbamylation; 5 more	1.94E8	1.94E8	8.2E7	8.2E7	1.00:1.00	1.94E8	1.94E8	8.2E7	82000000	1.00:1.00	37.6147	1087.52	0.022211	28912	Peptidyl-prolyl cis-trans isomerase OS=Shigella sonnei OX=624 GN=fkpA PE=3 SV=1
61	35	A0A0H9FUU1	0.00	26	13	12		3.41E7	3.41E7	3.27E7	3.27E7	1.00:1.00	3.41E7	3.41E7	3.27E7	32700000	1.00:1.00	15	912.09	0.0186282	60806	Bifunctional UDP-sugar hydrolase/5'-nucleotidase OS=Shigella sonnei OX=624 GN=ushA_2 PE=3 SV=1
5	7	A0A0H8LY67	0.00	61	53	53	Carbamidomethylation; Oxidation (M); Deamidation (NQ); Oxidation (HW); Ammonia-loss (N)	1.11E8	1.11E8	1.98E7	1.98E7	1.00:1.00	1.11E8	1.11E8	1.98E7	19800000	1.00:1.00	9.08257	822.454	0.0167975	90553	Outer membrane protein assembly factor BamA OS=Shigella sonnei OX=624 GN=bamA PE=3 SV=1
7	27	A0A0I3LG52	0.00	80	29	24	Oxidation (M); Deamidation (NQ); Acetylation (K); Acetylation (N-term); Amidation; 6 more	1.12E8	1.12E8	4.5E7	4.5E7	1.00:1.00	1.12E8	1.12E8	4.5E7	45000000	1.00:1.00	20.6422	812.209	0.0165882	39347	Outer membrane protein F OS=Shigella sonnei OX=624 GN=ompF PE=3 SV=1
8	6	A0A0H9UZS2	0.00	70	27	27	Oxidation (M); Deamidation (NQ); Formylation; Pyro-glu from Q; Ammonia-loss (N); 2 more	1.06E8	1.06E8	3.48E7	3.48E7	1.00:1.00	1.06E8	1.06E8	3.48E7	34800000	1.00:1.00	15.9633	733.61	0.0149829	45956	Tol-Pal system protein TolB OS=Shigella sonnei OX=624 GN=tolB PE=3 SV=1
18	76	A0A1S9JK96	0.00	52	16	16	Deamidation (NQ); Formylation; Pyro-glu from Q; Ammonia-loss (N); Replacement of 2 protons by iron; N-acetyl neuraminic acid	7.98E7	7.98E7	5.26E7	5.26E7	1.00:1.00	7.98E7	7.98E7	5.26E7	52600000	1.00:1.00	24.1284	535.893	0.0109449	22210	Uncharacterized protein OS=Shigella sonnei OX=624 GN=BZ172_09410 PE=4 SV=1
21	95	A0A0H8WF61	0.00	53	8	8	Oxidation (M); Deamidation (NQ); Formylation; Pyro-glu from Q; Sulphone; 3 more	8.29E7	8.29E7	6.41E7	6.41E7	1.00:1.00	8.29E7	8.29E7	6.41E7	64100000	1.00:1.00	29.4037	458.756	0.00936945	15602	Outer membrane lipoprotein SlyB OS=Shigella sonnei OX=624 GN=slyB PE=4 SV=1
16	9	A0A0I3AGD8	0.00	52	30	30	Carbamidomethylation; Oxidation (M); Deamidation (NQ); Pyro-glu from Q; Phosphorylation to amine thiol	4.25E7	4.25E7	1.27E7	1.27E7	1.00:1.00	4.25E7	4.25E7	1.27E7	12700000	1.00:1.00	5.82569	424.512	0.00867006	72869	Penicillin-binding protein activator LpoA OS=Shigella sonnei OX=624 GN=yraM PE=3 SV=1
14	24	A0A0I3RUP1	0.00	88	23	23	Oxidation (M); Deamidation (NQ); Ubiquitin	6.02E7	6.02E7	2.45E7	2.45E7	1.00:1.00	6.02E7	6.02E7	2.45E7	24500000	1.00:1.00	11.2385	414.05	0.00845639	36842	Outer membrane protein assembly factor BamC OS=Shigella sonnei OX=624 GN=nlpB PE=3 SV=1
12	20	A0A0I1IU06	0.00	62	28	28	Oxidation (M); Deamidation (NQ)	5.85E7	5.85E7	1.74E7	1.74E7	1.00:1.00	5.85E7	5.85E7	1.74E7	17400000	1.00:1.00	7.98165	376.534	0.00769018	47175	Periplasmic serine endoprotease DegP-like OS=Shigella sonnei OX=624 GN=degQ PE=3 SV=1
23	36	A0A0H8N1L7	0.00	58	19	11	Oxidation (M); Carbamylation; Formylation; Formation of five membered aromatic heterocycle	2.44E7	2.44E7	2.04E7	2.04E7	1.00:1.00	2.44E7	2.44E7	2.04E7	20400000	1.00:1.00	9.3578	370.821	0.00757351	39627	Phosphoporin PhoE OS=Shigella sonnei OX=624 GN=ompD_2 PE=3 SV=1
22	29	A0A0I2I8S3	0.00	69	17	17	Oxidation (M); Deamidation (NQ); Dethiomethyl	4.24E7	4.24E7	1.91E7	1.91E7	1.00:1.00	4.24E7	4.24E7	1.91E7	19100000	1.00:1.00	8.76147	365.712	0.00746916	41741	Outer membrane lipoprotein group 4 capsule (G4C) polysaccharide OS=Shigella sonnei OX=624 GN=yccZ PE=4 SV=1
10	136	A0A0I1IY43	0.00	58	9	9	Oxidation (M); Deamidation (NQ); Dehydration; Formylation; Sodium adduct; 2 more	1.3E8	1.3E8	8.53E7	8.53E7	1.00:1.00	1.3E8	1.3E8	8.53E7	85300000	1.00:1.00	39.1284	325.666	0.00665127	8323	Major outer membrane lipoprotein OS=Shigella sonnei OX=624 GN=lpp_1 PE=4 SV=1
19	44	A0A0I0HLN1	0.00	63	16	16	Oxidation (M); Deamidation (NQ); Dehydration; Pyro-glu from Q; Ammonia-loss (N)	5.65E7	5.65E7	2.47E7	2.47E7	1.00:1.00	5.65E7	5.65E7	2.47E7	24700000	1.00:1.00	11.3303	301.782	0.00616347	26635	Oxidative stress defense protein OS=Shigella sonnei OX=624 GN=yggE PE=4 SV=1
13	8	A0A0H7LA33	0.00	61	46	46	Oxidation (M); Deamidation (NQ); Acetylation (N-term); Dethiomethyl	3.71E7	3.71E7	7.72E6	7.72E6	1.00:1.00	3.71E7	3.71E7	7.72E6	7720000	1.00:1.00	3.54128	295.867	0.00604267	83548	Beta-glucosidase OS=Shigella sonnei OX=624 GN=bglX PE=3 SV=1
15	25	A0A0H8Y299	0.00	83	25	25	Oxidation (M); Deamidation (NQ)	4.45E7	4.45E7	1.47E7	1.47E7	1.00:1.00	4.45E7	4.45E7	1.47E7	14700000	1.00:1.00	6.74312	282.247	0.00576449	41857	Outer membrane protein assembly factor BamB OS=Shigella sonnei OX=624 GN=yfgL PE=3 SV=1
27	90	A0A0H8LY21	0.00	55	11	11	Oxidation (M); Deamidation (NQ); Formylation; Pyro-glu from E; Dethiomethyl	5.01E7	5.01E7	3.21E7	3.21E7	1.00:1.00	5.01E7	5.01E7	3.21E7	32100000	1.00:1.00	14.7248	277.179	0.00566099	18824	Peptidoglycan-associated protein OS=Shigella sonnei OX=624 GN=pal PE=3 SV=1
17	5	A0A0I2ZLB4	0.00	74	26	26	Oxidation (M); Deamidation (NQ)	3.49E7	3.49E7	1.14E7	1.14E7	1.00:1.00	3.49E7	3.49E7	1.14E7	11400000	1.00:1.00	5.22936	247.265	0.00505004	47284	Chaperone SurA OS=Shigella sonnei OX=624 GN=surA PE=3 SV=1
25	78	A0A0I3LHW2	0.00	81	20	20	Oxidation (M); Amidation; Carbamylation; Formylation; Dihydroxy	5.44E7	5.44E7	2.87E7	2.87E7	1.00:1.00	5.44E7	5.44E7	2.87E7	28700000	1.00:1.00	13.1651	244.911	0.00500196	18603	Outer membrane protein X OS=Shigella sonnei OX=624 GN=ompX_1 PE=4 SV=1
24	105	A0A0H9KAR3	0.00	72	12	12	Carbamidomethylation; Oxidation (M); Carbamylation; Formylation; Methylation(KR); Phosphorylation (STY)	7.41E7	7.41E7	4.11E7	4.11E7	1.00:1.00	7.41E7	7.41E7	4.11E7	41100000	1.00:1.00	18.8532	226.634	0.00462869	12021	DNA-binding transcriptional activator OsmE OS=Shigella sonnei OX=624 GN=osmE PE=4 SV=1
37	91	A0A0I0NC79	0.00	54	8	8	Carbamidomethylation; Deamidation (NQ); Formylation; Sodium adduct	3.95E7	3.95E7	2.57E7	2.57E7	1.00:1.00	3.95E7	3.95E7	2.57E7	25700000	1.00:1.00	11.789	222.883	0.00455206	18906	Lipoprotein OS=Shigella sonnei OX=624 GN=ybjP PE=4 SV=1
26	15	A0A0H9XJH8	0.00	49	30	30	Oxidation (M); Dimethylation(KR); Pyro-glu from Q; Acetaldehyde +28; Ethylation	2.06E7	2.06E7	6.07E6	6.07E6	1.00:1.00	2.06E7	2.06E7	6.07E6	6070000	1.00:1.00	2.7844	213.255	0.00435543	76589	Carboxy-terminal protease OS=Shigella sonnei OX=624 GN=prc PE=3 SV=1
20	18	A0A0I1G7R3	0.00	68	24	24	Carbamidomethylation; Oxidation (M); Dethiomethyl	2.26E7	2.26E7	1.04E7	1.04E7	1.00:1.00	2.26E7	2.26E7	1.04E7	10400000	1.00:1.00	4.77064	196.255	0.00400823	41138	Iron uptake system component EfeO OS=Shigella sonnei OX=624 GN=efeO PE=4 SV=1
35	12	A0A1Q8PG94	0.00	36	18	18	Oxidation (M); Deamidation (NQ)	9.72E6	9.72E6	4.79E6	4.79E6	1.00:1.00	9.72E6	9.72E6	4.79E6	4790000	1.00:1.00	2.19725	180.414	0.0036847	82109	Outer membrane receptor FepA OS=Shigella sonnei OX=624 GN=fepA PE=3 SV=1
57	86	A0A0I1VI83	0.00	37	6	6	Deamidation (NQ)	2.09E7	2.09E7	1.55E7	1.55E7	1.00:1.00	2.09E7	2.09E7	1.55E7	15500000	1.00:1.00	7.11009	177.461	0.00362439	24959	Putative polymerase/proteinase OS=Shigella sonnei OX=624 GN=yajG PE=4 SV=1
28	14	A0A0I5MIR7	0.00	38	25	25	Oxidation (M); Deamidation (NQ); Ammonia-loss (N)	1.27E7	1.27E7	4.22E6	4.22E6	1.00:1.00	1.27E7	1.27E7	4.22E6	4220000	1.00:1.00	1.93578	165.159	0.00337314	85319	Citrate-dependent iron transport outer membrane receptor OS=Shigella sonnei OX=624 GN=fecA_1 PE=3 SV=1
36	45	A0A0I2QQ17	0.00	74	13	13	Oxidation (M); Deamidation (NQ); Pyro-glu from Q	2.89E7	2.89E7	1.73E7	1.73E7	1.00:1.00	2.89E7	2.89E7	1.73E7	17300000	1.00:1.00	7.93578	159.176	0.00325094	20058	Osmotically-inducible protein OsmY OS=Shigella sonnei OX=624 GN=yraP PE=4 SV=1
38	85	A0A0I0TBL0	0.00	80	11	11	Oxidation (M); Deamidation (NQ); Dihydroxy	2.29E7	2.29E7	1.76E7	1.76E7	1.00:1.00	2.29E7	2.29E7	1.76E7	17600000	1.00:1.00	8.07339	157.585	0.00321844	19519	Glycoprotein/polysaccharide metabolism OS=Shigella sonnei OX=624 GN=ybaY PE=4 SV=1
32	11	A0A0I0E769	0.00	47	26	26	Oxidation (M); Deamidation (NQ); Oxidation (HW); Dehydration; Pyro-glu from Q; Dethiomethyl	1.24E7	1.24E7	4.23E6	4.23E6	1.00:1.00	1.24E7	1.24E7	4.23E6	4230000	1.00:1.00	1.94037	156.828	0.003203	80824	Ferrichrome outer membrane transporter OS=Shigella sonnei OX=624 GN=fhuA PE=3 SV=1
30	21	A0A1S9IT79	0.00	50	25	25	Oxidation (M); Deamidation (NQ); Pyro-glu from Q	1.55E7	1.55E7	5.74E6	5.74E6	1.00:1.00	1.55E7	1.55E7	5.74E6	5740000	1.00:1.00	2.63303	152.408	0.00311271	57883	Glucans biosynthesis protein G OS=Shigella sonnei OX=624 GN=mdoG PE=3 SV=1
34	83	A0A0H8IDU0	0.00	55	9	9	Oxidation (M); Deamidation (NQ); Formylation	2.74E7	2.74E7	1.86E7	1.86E7	1.00:1.00	2.74E7	2.74E7	1.86E7	18600000	1.00:1.00	8.53211	150.916	0.00308225	17688	Chaperone protein Skp OS=Shigella sonnei OX=624 GN=skp PE=3 SV=1
39	123	A0A1S9JAD4	0.00	55	7	7	Oxidation (M); Deamidation (NQ); Formylation	4.53E7	4.53E7	3.87E7	3.87E7	1.00:1.00	4.53E7	4.53E7	3.87E7	38700000	1.00:1.00	17.7523	147.433	0.00301111	8305	Uncharacterized protein OS=Shigella sonnei OX=624 GN=BZ172_05650 PE=4 SV=1
47	52	A0A0H8E719	0.00	26	8	8	Oxidation (M); Deamidation (NQ); Pyro-glu from Q	1.25E7	1.25E7	6.95E6	6.95E6	1.00:1.00	1.25E7	1.25E7	6.95E6	6950000	1.00:1.00	3.18807	146.97	0.00300166	46100	Pectinesterase OS=Shigella sonnei OX=624 GN=ybhC PE=4 SV=1
31	22	A0A0I3DET7	0.00	75	19	19	Oxidation (M); Deamidation (NQ); Pyro-glu from Q	2.83E7	2.83E7	9.26E6	9.26E6	1.00:1.00	2.83E7	2.83E7	9.26E6	9260000	1.00:1.00	4.24771	144.078	0.00294259	33919	YdgH protein OS=Shigella sonnei OX=624 GN=ydgH PE=4 SV=1
40	43	A0A0I3ESH2	0.00	76	13	13	Deamidation (NQ)	1.76E7	1.76E7	1.03E7	1.03E7	1.00:1.00	1.76E7	1.76E7	1.03E7	10300000	1.00:1.00	4.72477	138.993	0.00283874	29418	Lipoprotein OS=Shigella sonnei OX=624 GN=metQ PE=3 SV=1
29	34	A0A0I5PIL1	0.00	68	16	16	Oxidation (M); Deamidation (NQ); Pyro-glu from Q; Ubiquitin; Dethiomethyl	2.34E7	2.34E7	1.07E7	1.07E7	1.00:1.00	2.34E7	2.34E7	1.07E7	10700000	1.00:1.00	4.90826	136.592	0.0027897	27829	Outer membrane protein assembly factor BamD OS=Shigella sonnei OX=624 GN=yfiO PE=3 SV=1
42	19	A0A1Q8PQS2	0.00	34	17	17	Ammonia-loss (N)	9.37E6	9.37E6	4.14E6	4.14E6	1.00:1.00	9.37E6	9.37E6	4.14E6	4140000	1.00:1.00	1.89908	115.855	0.00236618	61006	Oligopeptide ABC transporter substrate-binding protein OppA OS=Shigella sonnei OX=624 GN=BZ172_28175 PE=4 SV=1
52	243	A0A0I4IYY6	0.00	40	4	4	Deamidation (NQ); Dehydration; Formylation; Ubiquitin; Replacement of 2 protons by calcium	5.5E7	5.5E7	5.2E7	5.2E7	1.00:1.00	5.5E7	5.5E7	5.2E7	52000000	1.00:1.00	23.8532	114.734	0.00234328	4810	Entericidin B OS=Shigella sonnei OX=624 GN=ecnB PE=4 SV=1
51	16	A0A0I2VSW5	0.00	29	19	19	Oxidation (M)	7.72E6	7.72E6	2.69E6	2.69E6	1.00:1.00	7.72E6	7.72E6	2.69E6	2690000	1.00:1.00	1.23394	110.666	0.0022602	89685	LPS-assembly protein LptD OS=Shigella sonnei OX=624 GN=imp PE=3 SV=1
33	10	A0A0H8CGX8	0.00	53	25	25	Carbamidomethylation; Oxidation (M)	1.37E7	1.37E7	4.08E6	4.08E6	1.00:1.00	1.37E7	1.37E7	4.08E6	4080000	1.00:1.00	1.87156	107.295	0.00219134	57329	60 kDa chaperonin OS=Shigella sonnei OX=624 GN=groEL PE=3 SV=1
43	49	A0A0I2T857	0.00	48	12	12	Carbamidomethylation; Oxidation (M); Deamidation (NQ)	1.02E7	1.02E7	6.06E6	6.06E6	1.00:1.00	1.02E7	1.02E7	6.06E6	6060000	1.00:1.00	2.77982	104.051	0.0021251	37431	Endolytic peptidoglycan transglycosylase RlpA OS=Shigella sonnei OX=624 GN=rlpA PE=3 SV=1
58	56	A0A0H8F014	0.00	68	10	10	Carbamidomethylation; Oxidation (M); Deamidation (NQ); Acetylation (N-term)	1.32E7	1.32E7	1.04E7	1.04E7	1.00:1.00	1.32E7	1.32E7	1.04E7	10400000	1.00:1.00	4.77064	99.6969	0.00203617	20898	RpoE-regulated lipoprotein OS=Shigella sonnei OX=624 GN=yfeY PE=4 SV=1
45	33	A0A0I3HQX1	0.00	55	15	15	Oxidation (M); Deamidation (NQ); Pyro-glu from Q	1.65E7	1.65E7	5.36E6	5.36E6	1.00:1.00	1.65E7	1.65E7	5.36E6	5360000	1.00:1.00	2.45872	95.113	0.00194255	38684	Receptor OS=Shigella sonnei OX=624 GN=yncE_1 PE=4 SV=1
67	39	A0A0H9XKS6	0.00	29	14	14	Carbamidomethylation; Oxidation (M); Pyro-glu from Q	5.1E6	5.1E6	3.06E6	3.06E6	1.00:1.00	5.1E6	5.1E6	3.06E6	3060000	1.00:1.00	1.40367	84.675	0.00172937	60324	Dipeptide transport protein OS=Shigella sonnei OX=624 GN=dppA_2 PE=4 SV=1
41	13	A0A1X9WWW4	0.00	43	20	20	Carbamidomethylation; Oxidation (M); Pyro-glu from Q; Carboxyl modification with ethanolamine	9.48E6	9.48E6	2.82E6	2.82E6	1.00:1.00	9.48E6	9.48E6	2.82E6	2820000	1.00:1.00	1.29358	81.1397	0.00165716	62725	Glucans biosynthesis protein D OS=Shigella sonnei OX=624 GN=mdoD PE=3 SV=1
49	17	A0A0I1EEN7	0.00	26	22	22	Oxidation (M)	5.35E6	5.35E6	1.57E6	1.57E6	1.00:1.00	5.35E6	5.35E6	1.57E6	1570000	1.00:1.00	0.720183	77.6358	0.0015856	107800	Pitrilysin OS=Shigella sonnei OX=624 GN=ptrA PE=3 SV=1
63	37	A0A0I3E9E7	0.00	29	14	14	Oxidation (M)	4.7E6	4.7E6	2.08E6	2.08E6	1.00:1.00	4.7E6	4.7E6	2.08E6	2080000	1.00:1.00	0.954128	75.1052	0.00153392	78716	Group 4 capsule (G4C) polysaccharide lipoprotein YmcA OS=Shigella sonnei OX=624 GN=ymcA PE=4 SV=1
53	75	A0A0I2VBT6	0.00	62	7	7	Oxidation (M); Deamidation (NQ); Ammonia-loss (N)	1.02E7	1.02E7	6.84E6	6.84E6	1.00:1.00	1.02E7	1.02E7	6.84E6	6840000	1.00:1.00	3.13761	70.6465	0.00144286	22516	Penicillin-binding protein activator LpoB OS=Shigella sonnei OX=624 GN=ycfM PE=3 SV=1
44	28	A0A0I2T7P1	0.00	62	19	19	Pyro-glu from Q; Ammonia-loss (N)	1.16E7	1.16E7	3.87E6	3.87E6	1.00:1.00	1.16E7	1.16E7	3.87E6	3870000	1.00:1.00	1.77523	66.9031	0.0013664	37687	Thiosulfate transporter subunit OS=Shigella sonnei OX=624 GN=cysP PE=4 SV=1
54	23	A0A0I3L1I0	0.00	52	19	19	Carbamidomethylation; Oxidation (M)	5.04E6	5.04E6	2.27E6	2.27E6	1.00:1.00	5.04E6	5.04E6	2.27E6	2270000	1.00:1.00	1.04128	57.7715	0.0011799	55481	Peptidase M16 OS=Shigella sonnei OX=624 GN=yhjJ PE=4 SV=1
48	42	A0A0I2D7Q8	0.00	64	15	15	Carbamidomethylation; Oxidation (M); Deamidation (NQ); Pyro-glu from Q	8.82E6	8.82E6	4.48E6	4.48E6	1.00:1.00	8.82E6	8.82E6	4.48E6	4480000	1.00:1.00	2.05505	55.1636	0.00112664	26843	Metalloprotease OS=Shigella sonnei OX=624 GN=yggG PE=3 SV=1
72	121	A0A0I1ARW9	0.00	57	4	4	Carbamidomethylation; Oxidation (M); Deamidation (NQ)	10000000	10000000	9.86E6	9.86E6	1.00:1.00	10000000	10000000	9.86E6	9860000	1.00:1.00	4.52294	54.0853	0.00110462	11958	Putative lipoprotein OS=Shigella sonnei OX=624 GN=BZ172_14225 PE=4 SV=1
87	137	A0A0I1G9W6	0.00	13	4	4	Oxidation (M)	5.47E6	5.47E6	5.12E6	5.12E6	1.00:1.00	5.47E6	5.47E6	5.12E6	5120000	1.00:1.00	2.34862	53.9455	0.00110176	22969	Outer membrane protein OmpW OS=Shigella sonnei OX=624 GN=ompW PE=4 SV=1
55	26	A0A0I2XYB0	0.00	30	15	15	Carbamidomethylation; Deamidation (NQ)	3.73E6	3.73E6	1.58E6	1.58E6	1.00:1.00	3.73E6	3.73E6	1.58E6	1580000	1.00:1.00	0.724771	53.5779	0.00109425	73924	Catecholate siderophore receptor CirA OS=Shigella sonnei OX=624 GN=cirA PE=3 SV=1
69	31	A0A1S9IZN4	0.00	23	14	14	Oxidation (M); Deamidation (NQ)	2.71E6	2.71E6	1.42E6	1.42E6	1.00:1.00	2.71E6	2.71E6	1.42E6	1420000	1.00:1.00	0.651376	52.71	0.00107653	80921	TonB-dependent siderophore receptor OS=Shigella sonnei OX=624 GN=BZ172_09575 PE=3 SV=1
60	57	A0A0H8K5P1	0.00	52	8	8	Oxidation (M)	1.06E7	1.06E7	5.26E6	5.26E6	1.00:1.00	1.06E7	1.06E7	5.26E6	5260000	1.00:1.00	2.41284	50.8483	0.0010385	21074	Hyperosmotically inducible periplasmic protein OS=Shigella sonnei OX=624 GN=osmY PE=4 SV=1
70	55	A0A0H9YZC9	0.00	38	10	10	Deamidation (NQ)	4.45E6	4.45E6	3.28E6	3.28E6	1.00:1.00	4.45E6	4.45E6	3.28E6	3280000	1.00:1.00	1.50459	50.5857	0.00103314	33621	Lipoprotein NlpI OS=Shigella sonnei OX=624 GN=nlpI PE=4 SV=1
108	115	A0A0H7YP23	0.00	15	4	4	Oxidation (M); Pyro-glu from Q	3.96E6	3.96E6	3.85E6	3.85E6	1.00:1.00	3.96E6	3.96E6	3.85E6	3850000	1.00:1.00	1.76606	49.4637	0.00101023	28008	Lipoprotein OS=Shigella sonnei OX=624 GN=mlaA PE=4 SV=1
86	61	A0A0H9VQV6	0.00	17	6	6		3.48E6	3.48E6	2.53E6	2.53E6	1.00:1.00	3.48E6	3.48E6	2.53E6	2530000	1.00:1.00	1.16055	46.5949	0.000951636	40149	Lipoprotein NlpD OS=Shigella sonnei OX=624 GN=nlpD_1 PE=4 SV=1
59	50	A0A0I2SFE4	0.00	60	11	11	Oxidation (M)	4.93E6	4.93E6	2.59E6	2.59E6	1.00:1.00	4.93E6	4.93E6	2.59E6	2590000	1.00:1.00	1.18807	39.5925	0.000808622	33325	L D-transpeptidase OS=Shigella sonnei OX=624 GN=ybiS PE=4 SV=1
46	32	A0A0I3XAR6	0.00	64	16	16	Carbamidomethylation	6.04E6	6.04E6	2.8E6	2.8E6	1.00:1.00	6.04E6	6.04E6	2.8E6	2800000	1.00:1.00	1.2844	36.5837	0.00074717	28483	Histidine ABC transporter substrate-binding protein HisJ OS=Shigella sonnei OX=624 GN=hisJ PE=3 SV=1
62	46	A0A0I1KXR9	0.00	69	12	12	Oxidation (M); Deamidation (NQ)	6.4E6	6.4E6	3.29E6	3.29E6	1.00:1.00	6.4E6	6.4E6	3.29E6	3290000	1.00:1.00	1.50917	35.5652	0.000726369	23566	Outer-membrane lipoprotein LolB OS=Shigella sonnei OX=624 GN=lolB PE=3 SV=1
66	41	A0A0I4GQR6	0.00	30	12	12		2.82E6	2.82E6	1.43E6	1.43E6	1.00:1.00	2.82E6	2.82E6	1.43E6	1430000	1.00:1.00	0.655963	33.2482	0.000679047	50686	Copper transporter OS=Shigella sonnei OX=624 GN=cusC PE=3 SV=1
68	59	A0A0H8IZA2	0.00	40	9	9	Oxidation (M); Pyro-glu from Q	4.11E6	4.11E6	2.52E6	2.52E6	1.00:1.00	4.11E6	4.11E6	2.52E6	2520000	1.00:1.00	1.15596	32.6698	0.000667235	28262	Cell division coordinator CpoB OS=Shigella sonnei OX=624 GN=ygbF PE=3 SV=1
78	94	A0A0H9R698	0.00	60	6	6	Carbamidomethylation; Deamidation (NQ)	5.52E6	5.52E6	4.88E6	4.88E6	1.00:1.00	5.52E6	5.52E6	4.88E6	4880000	1.00:1.00	2.23853	31.7424	0.000648293	14180	Outer membrane lipoprotein RcsF OS=Shigella sonnei OX=624 GN=rcsF PE=3 SV=1
95	101	A0A0I4K1E8	0.00	19	5	5		2.98E6	2.98E6	2.33E6	2.33E6	1.00:1.00	2.98E6	2.98E6	2.33E6	2330000	1.00:1.00	1.06881	29.2084	0.00059654	27328	Group 4 capsule (G4C) polysaccharide YmcB OS=Shigella sonnei OX=624 GN=ymcB_1 PE=4 SV=1
65	40	A0A1X9WVS5	0.00	49	12	12	Pyro-glu from Q	3.95E6	3.95E6	2.12E6	2.12E6	1.00:1.00	3.95E6	3.95E6	2.12E6	2120000	1.00:1.00	0.972477	28.2398	0.000576757	29039	Cystine-binding periplasmic protein OS=Shigella sonnei OX=624 GN=BZ172_22890 PE=3 SV=1
117	100	A0A0H8BPS1	0.00	10	5	5		9.36E5	9.36E5	7.87E5	7.87E5	1.00:1.00	9.36E5	9.36E5	7.87E5	787000	1.00:1.00	0.361009	27.8991	0.000569801	77281	TonB-dependent receptor OS=Shigella sonnei OX=624 GN=fecA_1 PE=3 SV=1
84	48	A0A0I4P936	0.00	25	10	10	Carbamidomethylation; Oxidation (M)	1.58E6	1.58E6	1.17E6	1.17E6	1.00:1.00	1.58E6	1.58E6	1.17E6	1170000	1.00:1.00	0.536697	27.8567	0.000568935	51904	Glutamine synthetase OS=Shigella sonnei OX=624 GN=glnA PE=3 SV=1
75	60	A0A0I1E2F5	0.00	26	9	9		2.95E6	2.95E6	1.56E6	1.56E6	1.00:1.00	2.95E6	2.95E6	1.56E6	1560000	1.00:1.00	0.715596	27.793	0.000567634	38839	Putrescine-binding periplasmic protein OS=Shigella sonnei OX=624 GN=potD PE=3 SV=1
77	47	A0A0I3WGC7	0.00	35	9	8	Oxidation (M); Deamidation (NQ); Pyro-glu from Q	1.92E6	1.92E6	1.5E6	1.5E6	1.00:1.00	1.92E6	1.92E6	1.5E6	1500000	1.00:1.00	0.688073	26.8872	0.000549132	39076	Branched chain amino acid ABC transporter substrate-binding protein OS=Shigella sonnei OX=624 GN=livJ PE=4 SV=1
83	64	A0A0H9ZU11	0.00	23	7	7	Dihydroxy	1.7E6	1.7E6	1.32E6	1.32E6	1.00:1.00	1.7E6	1.7E6	1.32E6	1320000	1.00:1.00	0.605505	26.2268	0.000535646	43314	Elongation factor Tu OS=Shigella sonnei OX=624 GN=tuf2 PE=3 SV=1
83	63	A0A0I2S4R7	0.00	23	7	7	Dihydroxy	1.7E6	1.7E6	1.32E6	1.32E6	1.00:1.00	1.7E6	1.7E6	1.32E6	1320000	1.00:1.00	0.605505	26.2087	0.000535275	43284	Elongation factor Tu OS=Shigella sonnei OX=624 GN=tuf PE=3 SV=1
64	67	A0A0H8BPB8	0.00	48	9	9	Oxidation (M); Deamidation (NQ); Ammonia-loss (N)	5.05E6	5.05E6	2.61E6	2.61E6	1.00:1.00	5.05E6	5.05E6	2.61E6	2610000	1.00:1.00	1.19725	25.5696	0.000522223	21357	LPS-assembly lipoprotein LptE OS=Shigella sonnei OX=624 GN=lptE PE=3 SV=1
82	53	A0A0I4Q047	0.00	49	11	11	Oxidation (M); Deamidation (NQ); Formylation	2.83E6	2.83E6	2.18E6	2.18E6	1.00:1.00	2.83E6	2.83E6	2.18E6	2180000	1.00:1.00	1	25.492	0.000520638	25492	Phage shock protein A OS=Shigella sonnei OX=624 GN=pspA PE=4 SV=1
99	99	A0A0H8ZVC4	0.00	15	5	5		1.39E6	1.39E6	1.06E6	1.06E6	1.00:1.00	1.39E6	1.39E6	1.06E6	1060000	1.00:1.00	0.486239	23.5879	0.00048175	48511	Long-chain fatty acid outer membrane transporter OS=Shigella sonnei OX=624 GN=fadL PE=4 SV=1
112	88	A0A0I2A780	0.00	6	5	5	Oxidation (M)	6.66E5	6.66E5	5.16E5	5.16E5	1.00:1.00	6.66E5	6.66E5	5.16E5	516000	1.00:1.00	0.236697	22.753	0.000464698	96127	Aldehyde-alcohol dehydrogenase OS=Shigella sonnei OX=624 GN=adhE_3 PE=3 SV=1
107	71	A0A0H9DSD5	0.00	22	7	7		1.21E6	1.21E6	8.26E5	8.26E5	1.00:1.00	1.21E6	1.21E6	8.26E5	826000	1.00:1.00	0.378899	21.3972	0.000437007	56472	Glutathione-binding protein GsiB OS=Shigella sonnei OX=624 GN=gsiB PE=4 SV=1
90	54	A0A0H9UMV3	0.00	34	8	8	Pyro-glu from Q	2000000	2000000	1.25E6	1.25E6	1.00:1.00	2000000	2000000	1.25E6	1250000	1.00:1.00	0.573394	21.0201	0.000429305	36659	Sulfate transporter subunit OS=Shigella sonnei OX=624 GN=sbp PE=4 SV=1
85	65	A0A0H7LK15	0.00	21	7	7	Oxidation (M)	1.69E6	1.69E6	1.1E6	1.1E6	1.00:1.00	1.69E6	1.69E6	1.1E6	1100000	1.00:1.00	0.504587	20.3909	0.000416455	40411	Membrane-bound lytic murein transglycosylase A OS=Shigella sonnei OX=624 GN=mltA PE=4 SV=1
116	130	A0A0H7VPK5	0.00	14	3	3	Oxidation (M)	1.31E6	1.31E6	1.31E6	1.31E6	1.00:1.00	1.31E6	1.31E6	1.31E6	1310000	1.00:1.00	0.600917	20.2191	0.000412946	33647	Nucleoside-specific channel-forming protein Tsx OS=Shigella sonnei OX=624 GN=tsx PE=4 SV=1
76	97	A0A0I2CNE8	0.00	43	7	7	Carbamidomethylation; Oxidation (M)	4.08E6	4.08E6	2.9E6	2.9E6	1.00:1.00	4.08E6	4.08E6	2.9E6	2900000	1.00:1.00	1.33028	20.0326	0.000409138	15059	Lipoprotein OS=Shigella sonnei OX=624 GN=yedD PE=4 SV=1
81	62	A0A0H9PY82	0.00	46	8	8		2.27E6	2.27E6	1.59E6	1.59E6	1.00:1.00	2.27E6	2.27E6	1.59E6	1590000	1.00:1.00	0.729358	19.6	0.000400303	26873	Arginine ABC transporter periplasmic substrate-binding protein ArtJ OS=Shigella sonnei OX=624 GN=artJ PE=3 SV=1
98	72	A0A0I4CGM6	0.00	16	6	6	Carbamidomethylation; Deamidation (NQ)	1.09E6	1.09E6	9.22E5	9.22E5	1.00:1.00	1.09E6	1.09E6	9.22E5	922000	1.00:1.00	0.422936	19.3129	0.00039444	45664	Bifunctional glucose-1-phosphatase/inositol phosphatase OS=Shigella sonnei OX=624 GN=agp PE=4 SV=1
74	66	A0A1S9JDJ0	0.00	55	7	7	Oxidation (M)	4.42E6	4.42E6	2.47E6	2.47E6	1.00:1.00	4.42E6	4.42E6	2.47E6	2470000	1.00:1.00	1.13303	19.1346	0.000390797	16888	C-lysozyme inhibitor OS=Shigella sonnei OX=624 GN=BZ172_17085 PE=4 SV=1
71	70	A0A0I4MPA5	0.00	37	8	8	Deamidation (NQ); Carboxymethyl (KW X@N-term)	3.02E6	3.02E6	1.73E6	1.73E6	1.00:1.00	3.02E6	3.02E6	1.73E6	1730000	1.00:1.00	0.793578	19.0165	0.000388385	23963	Phospholipid-binding protein OS=Shigella sonnei OX=624 GN=ttg2D PE=4 SV=1
80	69	A0A0H9YYI4	0.00	34	9	9	Oxidation (M)	2.32E6	2.32E6	1.5E6	1.5E6	1.00:1.00	2.32E6	2.32E6	1.5E6	1500000	1.00:1.00	0.688073	17.8101	0.000363746	25884	Copper homeostasis/adhesion lipoprotein NlpE OS=Shigella sonnei OX=624 GN=cutF PE=4 SV=1
134	109	A0A0I0C2T9	0.00	16	4	4	Deamidation (NQ)	1.41E6	1.41E6	1.37E6	1.37E6	1.00:1.00	1.41E6	1.41E6	1.37E6	1370000	1.00:1.00	0.62844	16.9239	0.000345647	26930	Arginine ABC transporter periplasmic arginine-binding protein ArtI OS=Shigella sonnei OX=624 GN=artI PE=3 SV=1
97	102	A0A0H7QKT3	0.00	39	5	5	Oxidation (M)	2.22E6	2.22E6	1.88E6	1.88E6	1.00:1.00	2.22E6	2.22E6	1.88E6	1880000	1.00:1.00	0.862385	16.8941	0.000345039	19590	Lipoprotein OS=Shigella sonnei OX=624 GN=yajI PE=4 SV=1
103	73	A0A0I1R9L6	0.00	18	7	7	Carbamidomethylation; Oxidation (M)	9.22E5	9.22E5	7.07E5	7.07E5	1.00:1.00	9.22E5	9.22E5	7.07E5	707000	1.00:1.00	0.324312	16.2098	0.000331061	49982	Maltoporin OS=Shigella sonnei OX=624 GN=lamB PE=2 SV=1
73	107	A0A0I5J2Y1	0.00	60	7	7	Carbamidomethylation; Oxidation (M); Deamidation (NQ); phosphate-ribosylation	2.88E6	2.88E6	2.28E6	2.28E6	1.00:1.00	2.88E6	2.88E6	2.28E6	2280000	1.00:1.00	1.04587	15.8617	0.000323953	15166	Heat-inducible protein OS=Shigella sonnei OX=624 GN=hslJ PE=4 SV=1
105	84	A0A0I5FCS4	0.00	19	6	6		1.29E6	1.29E6	9.82E5	9.82E5	1.00:1.00	1.29E6	1.29E6	9.82E5	982000	1.00:1.00	0.450459	15.5602	0.000317795	34543	Aliphatic sulfonate ABC transporter substrate-binding protein OS=Shigella sonnei OX=624 GN=ssuA PE=4 SV=1
110	89	A0A0H9QUJ1	0.00	19	4	4	Oxidation (M)	1.53E6	1.53E6	1.46E6	1.46E6	1.00:1.00	1.53E6	1.53E6	1.46E6	1460000	1.00:1.00	0.669725	15.474	0.000316034	23105	Thiol:disulfide interchange protein OS=Shigella sonnei OX=624 GN=dsbA PE=3 SV=1
133	79	A0A0I1RNW8	0.00	6	7	7	Oxidation (M)	3.07E5	3.07E5	2.16E5	2.16E5	1.00:1.00	3.07E5	3.07E5	2.16E5	216000	1.00:1.00	0.0990826	15.3737	0.000313985	155160	DNA-directed RNA polymerase subunit beta' OS=Shigella sonnei OX=624 GN=rpoC PE=3 SV=1
109	131	A0A0H9HEX0	0.00	13	3	3		9.85E5	9.85E5	9.85E5	9.85E5	1.00:1.00	9.85E5	9.85E5	9.85E5	985000	1.00:1.00	0.451835	14.9603	0.000305542	33110	Phospholipase OS=Shigella sonnei OX=624 GN=pldA PE=4 SV=1
100	103	A0A0I0YZR0	0.00	19	5	5	Deamidation (NQ)	1.09E6	1.09E6	9.28E5	9.28E5	1.00:1.00	1.09E6	1.09E6	9.28E5	928000	1.00:1.00	0.425688	14.2346	0.000290721	33439	Glutamate/aspartate ABC transporter substrate-binding protein OS=Shigella sonnei OX=624 GN=gltI PE=4 SV=1
96	93	A0A0I3I9F7	0.00	29	6	6		1.41E6	1.41E6	1.06E6	1.06E6	1.00:1.00	1.41E6	1.41E6	1.06E6	1060000	1.00:1.00	0.486239	13.3122	0.000271884	27378	Putative lipoprotein OS=Shigella sonnei OX=624 GN=yfhG PE=4 SV=1
92	87	A0A0I5P384	0.00	26	6	6	Oxidation (M); Oxidation (HW)	1.51E6	1.51E6	9.16E5	9.16E5	1.00:1.00	1.51E6	1.51E6	9.16E5	916000	1.00:1.00	0.420183	12.5467	0.000256248	29860	50S ribosomal protein L2 OS=Shigella sonnei OX=624 GN=rplB PE=3 SV=1
106	106	A0A0I3A0M8	0.00	19	5	5		9.11E5	9.11E5	7.36E5	7.36E5	1.00:1.00	9.11E5	9.11E5	7.36E5	736000	1.00:1.00	0.337615	12.4364	0.000253995	36836	L-asparaginase 2 OS=Shigella sonnei OX=624 GN=ansB PE=3 SV=1
94	96	A0A0I0EM34	0.00	27	5	5		1.24E6	1.24E6	1.18E6	1.18E6	1.00:1.00	1.24E6	1.24E6	1.18E6	1180000	1.00:1.00	0.541284	12.0003	0.000245089	22170	OmpA family lipoprotein OS=Shigella sonnei OX=624 GN=yiaD PE=3 SV=1
114	104	A0A0H9CDA6	0.00	19	4	4	Oxidation (M)	9.68E5	9.68E5	9.53E5	9.53E5	1.00:1.00	9.68E5	9.68E5	9.53E5	953000	1.00:1.00	0.437156	11.6974	0.000238903	26758	30S ribosomal protein S2 OS=Shigella sonnei OX=624 GN=rpsB PE=3 SV=1
101	77	A0A1S9ISE3	0.00	24	6	6	Oxidation (M)	1.1E6	1.1E6	9.31E5	9.31E5	1.00:1.00	1.1E6	1.1E6	9.31E5	931000	1.00:1.00	0.427064	11.2309	0.000229376	26298	Uncharacterized protein OS=Shigella sonnei OX=624 GN=BZ172_07380 PE=4 SV=1
122	141	A0A0I4WDZ9	0.00	19	3	3	Oxidation (M)	1.2E6	1.2E6	1.2E6	1.2E6	1.00:1.00	1.2E6	1.2E6	1.2E6	1200000	1.00:1.00	0.550459	10.6921	0.000218371	19424	Ferritin OS=Shigella sonnei OX=624 GN=ftnA PE=3 SV=1
89	58	A0A0H8NJW0	0.00	32	7	7	Oxidation (M)	1.29E6	1.29E6	9.08E5	9.08E5	1.00:1.00	1.29E6	1.29E6	9.08E5	908000	1.00:1.00	0.416514	10.6786	0.000218095	25638	Thiol:disulfide interchange protein OS=Shigella sonnei OX=624 GN=dsbC PE=3 SV=1
136	126	A0A0I0RTP7	0.00	8	3	3	Oxidation (M)	5.53E5	5.53E5	5.53E5	5.53E5	1.00:1.00	5.53E5	5.53E5	5.53E5	553000	1.00:1.00	0.25367	10.247	0.00020928	40395	Putative lipoprotein OS=Shigella sonnei OX=624 GN=BZ172_17655 PE=4 SV=1
93	119	A0A1Q8PG40	0.00	40	5	5	Oxidation (M)	2.07E6	2.07E6	1.67E6	1.67E6	1.00:1.00	2.07E6	2.07E6	1.67E6	1670000	1.00:1.00	0.766055	10.0346	0.000204942	13099	30S ribosomal protein S13 OS=Shigella sonnei OX=624 GN=rpsM PE=3 SV=1
79	51	A0A0H8ABJ7	0.00	46	9	9	Oxidation (M)	1.56E6	1.56E6	7.88E5	7.88E5	1.00:1.00	1.56E6	1.56E6	7.88E5	788000	1.00:1.00	0.361468	9.82831	0.000200729	27190	Amino acid ABC transporter substrate-binding protein OS=Shigella sonnei OX=624 GN=glnH PE=3 SV=1
88	80	A0A0I2BXM2	0.00	40	7	7	Oxidation (HW)	1.64E6	1.64E6	1.07E6	1.07E6	1.00:1.00	1.64E6	1.64E6	1.07E6	1070000	1.00:1.00	0.490826	9.77921	0.000199727	19924	Outer membrane lipoprotein Blc OS=Shigella sonnei OX=624 GN=blc PE=3 SV=1
111	122	A0A0H9UMC7	0.00	36	4	4		1.82E6	1.82E6	1.71E6	1.71E6	1.00:1.00	1.82E6	1.82E6	1.71E6	1710000	1.00:1.00	0.784404	9.65679	0.000197226	12311	50S ribosomal protein L7/L12 OS=Shigella sonnei OX=624 GN=rplL PE=3 SV=1
128	139	A0A0I4Y188	0.00	35	3	3	Carbamidomethylation; Oxidation (M)	1.67E6	1.67E6	1.65E6	1.65E6	1.00:1.00	1.67E6	1.67E6	1.65E6	1650000	1.00:1.00	0.756881	9.47766	0.000193568	12522	Acid stress chaperone HdeB OS=Shigella sonnei OX=624 GN=hdeB PE=3 SV=1
118	114	A0A0H9QGB4	0.00	49	4	4		1.78E6	1.78E6	1.64E6	1.64E6	1.00:1.00	1.78E6	1.78E6	1.64E6	1640000	1.00:1.00	0.752294	9.39916	0.000191965	12494	Heavy metal resistance protein OS=Shigella sonnei OX=624 GN=rcnB PE=4 SV=1
124	81	A0A0I4DUC4	0.00	17	5	5		5.25E5	5.25E5	4.88E5	4.88E5	1.00:1.00	5.25E5	5.25E5	4.88E5	488000	1.00:1.00	0.223853	9.1359	0.000186588	40812	Putrescine-binding periplasmic protein OS=Shigella sonnei OX=624 GN=potF_1 PE=3 SV=1
119	113	A0A0I4IEF6	0.00	20	3	3		6.98E5	6.98E5	6.98E5	6.98E5	1.00:1.00	6.98E5	6.98E5	6.98E5	698000	1.00:1.00	0.320183	7.77021	0.000158696	24268	Group 4 capsule (G4C) polysaccharide lipoprotein YmcC OS=Shigella sonnei OX=624 GN=ymcC_1 PE=4 SV=1
9	68	A0A0I4M7I8	0.00	19	16	3	Oxidation (M); Deamidation (NQ); Acetylation (N-term); Carbamylation; Dehydration; 7 more	3.83E5	3.83E5	3.83E5	3.83E5	1.00:1.00	3.83E5	3.83E5	3.83E5	383000	1.00:1.00	0.175688	7.24959	0.000148063	41264	Outer membrane protein N OS=Shigella sonnei OX=624 GN=ompN_3 PE=4 SV=1
130	128	A0A0I2Z4S2	0.00	21	3	3		1.16E6	1.16E6	1.16E6	1.16E6	1.00:1.00	1.16E6	1.16E6	1.16E6	1160000	1.00:1.00	0.53211	7.18189	0.00014668	13497	50S ribosomal protein L20 OS=Shigella sonnei OX=624 GN=rplT PE=3 SV=1
139	110	A0A0H8N3K1	0.00	9	3	3	Carbamidomethylation	3.75E5	3.75E5	3.75E5	3.75E5	1.00:1.00	3.75E5	3.75E5	3.75E5	375000	1.00:1.00	0.172018	7.02076	0.000143389	40814	Glycerophosphodiester phosphodiesterase OS=Shigella sonnei OX=624 GN=glpQ PE=4 SV=1
104	92	A0A0H9ZQY9	0.00	49	6	6	Oxidation (M)	1.07E6	1.07E6	6.98E5	6.98E5	1.00:1.00	1.07E6	1.07E6	6.98E5	698000	1.00:1.00	0.320183	6.33547	0.000129393	19787	Protein DcrB OS=Shigella sonnei OX=624 GN=dcrB PE=4 SV=1
126	118	A0A0H8S3D1	0.00	12	3	3		3.99E5	3.99E5	3.99E5	3.99E5	1.00:1.00	3.99E5	3.99E5	3.99E5	399000	1.00:1.00	0.183028	6.26393	0.000127932	34224	Taurine ABC transporter substrate-binding protein OS=Shigella sonnei OX=624 GN=tauA PE=4 SV=1
102	82	A0A0I0BPE5	0.00	18	3	3	Oxidation (M)	6.47E5	6.47E5	6.47E5	6.47E5	1.00:1.00	6.47E5	6.47E5	6.47E5	647000	1.00:1.00	0.296789	6.0637	0.000123842	20431	Peptidyl-prolyl cis-trans isomerase OS=Shigella sonnei OX=624 GN=ppiA PE=3 SV=1
115	98	A0A0I4CFS1	0.00	11	4	3	Pyro-glu from Q	2.96E5	2.96E5	2.96E5	2.96E5	1.00:1.00	2.96E5	2.96E5	2.96E5	296000	1.00:1.00	0.13578	5.34687	0.000109202	39379	Branched chain amino acid ABC transporter substrate-binding protein OS=Shigella sonnei OX=624 GN=livK PE=4 SV=1
141	138	A0A0H9H1I6	0.00	30	3	3		9.32E5	9.32E5	9.32E5	9.32E5	1.00:1.00	9.32E5	9.32E5	9.32E5	932000	1.00:1.00	0.427523	5.24955	0.000107215	12279	Cation efflux system protein cusF OS=Shigella sonnei OX=624 GN=cusF PE=4 SV=1
121	133	A0A0H7UYH1	0.00	21	3	3		5.32E5	5.32E5	5.32E5	5.32E5	1.00:1.00	5.32E5	5.32E5	5.32E5	532000	1.00:1.00	0.244037	5.1299	0.000104771	21021	Outer membrane protein Slp OS=Shigella sonnei OX=624 GN=slp_1 PE=4 SV=1
127	181	A0A0H9DRJ0	0.00	56	3	3	Oxidation (M)	1.42E6	1.42E6	1.39E6	1.39E6	1.00:1.00	1.42E6	1.42E6	1.39E6	1390000	1.00:1.00	0.637615	5.02249	0.000102577	7877	Putative lipoprotein OS=Shigella sonnei OX=624 GN=ygdR PE=4 SV=1
132	125	A0A0I0PQX2	0.00	35	3	3	Carbamidomethylation; Deamidation (NQ)	9.59E5	9.59E5	9.36E5	9.36E5	1.00:1.00	9.59E5	9.59E5	9.36E5	936000	1.00:1.00	0.429358	4.88394	9.97477e-05	11375	Uncharacterized protein OS=Shigella sonnei OX=624 GN=BZ172_00640 PE=4 SV=1
120	74	A0A0H9F0C8	0.00	13	5	5		3.34E5	3.34E5	2.68E5	2.68E5	1.00:1.00	3.34E5	3.34E5	2.68E5	268000	1.00:1.00	0.122936	4.56043	9.31403e-05	37096	Phosphate-binding protein PstS OS=Shigella sonnei OX=624 GN=pstS PE=3 SV=1
140	134	A0A0I1JN47	0.00	17	3	3	Oxidation (M)	4.35E5	4.35E5	4.35E5	4.35E5	1.00:1.00	4.35E5	4.35E5	4.35E5	435000	1.00:1.00	0.199541	4.4352	9.05828e-05	22227	Endo-type membrane-bound lytic murein transglycosylase A OS=Shigella sonnei OX=624 GN=mltE PE=3 SV=1
150	120	A0A0H7QLN8	0.00	7	3	3		1.53E5	1.53E5	1.53E5	1.53E5	1.00:1.00	1.53E5	1.53E5	1.53E5	153000	1.00:1.00	0.0701835	3.7845	7.72932e-05	53923	Beta-barrel assembly-enhancing protease OS=Shigella sonnei OX=624 GN=yggG_2 PE=3 SV=1
146	135	A0A0I0EPX4	0.00	9	3	3		200000	200000	200000	200000	1.00:1.00	200000	200000	200000	200000	1.00:1.00	0.0917431	3.49899	7.1462e-05	38139	Fructose-bisphosphate aldolase OS=Shigella sonnei OX=624 GN=fbaB PE=4 SV=1
154	116	A0A0I3VPD9	0.00	7	3	3		1.27E5	1.27E5	1.27E5	1.27E5	1.00:1.00	1.27E5	1.27E5	1.27E5	127000	1.00:1.00	0.0582569	3.42638	6.99789e-05	58815	Nickel ABC transporter periplasmic nickel-binding protein NikA OS=Shigella sonnei OX=624 GN=nikA PE=4 SV=1
131	124	A0A0H7I731	0.00	18	3	3	Oxidation (M)	3.26E5	3.26E5	3.26E5	3.26E5	1.00:1.00	3.26E5	3.26E5	3.26E5	326000	1.00:1.00	0.149541	3.36423	6.87097e-05	22497	Outer-membrane lipoprotein carrier protein OS=Shigella sonnei OX=624 GN=lolA PE=3 SV=1
147	112	A0A0I3XU72	0.00	12	4	4		1.68E5	1.68E5	1.49E5	1.49E5	1.00:1.00	1.68E5	1.68E5	1.49E5	149000	1.00:1.00	0.0683486	3.19448	6.52427e-05	46738	Deferrochelatase/peroxidase OS=Shigella sonnei OX=624 GN=efeB PE=3 SV=1
145	127	A0A0H8WBK9	0.00	10	3	3		2.02E5	2.02E5	2.02E5	2.02E5	1.00:1.00	2.02E5	2.02E5	2.02E5	202000	1.00:1.00	0.0926606	3.0237	6.17548e-05	32632	ABC transporter substrate-binding protein OS=Shigella sonnei OX=624 GN=yehZ PE=4 SV=1
138	129	A0A0I4N5I8	0.00	39	4	4	Piperidination	4.38E5	4.38E5	4.11E5	4.11E5	1.00:1.00	4.38E5	4.38E5	4.11E5	411000	1.00:1.00	0.188532	3.0233	6.17467e-05	16036	LysM domain/BON superfamily protein OS=Shigella sonnei OX=624 GN=ygaU PE=4 SV=1
155	140	A0A0I0GZM5	0.00	11	3	3		1.19E5	1.19E5	1.19E5	1.19E5	1.00:1.00	1.19E5	1.19E5	1.19E5	119000	1.00:1.00	0.0545872	1.93965	3.96145e-05	35533	Glyceraldehyde-3-phosphate dehydrogenase OS=Shigella sonnei OX=624 GN=gapA PE=3 SV=1
50	30	P00489	0.00	22	20	20		6.48E6	6.48E6	2.18E6	2.18E6	1.00:1.00	6.48E6	6.48E6	2.18E6	2180000	1.00:1.00				97289	Glycogen phosphorylase muscle form OS=Oryctolagus cuniculus GN=PYGM PE=1 SV=3
																			48963

## Sheet: Ss msbB OAg+
Protein Group	Protein ID	Accession	Significance	Coverage (%)	#Peptides	#Unique	PTM	Sample 1 Area	Sample 2 Area	Sample 1 Area (top-3 peptides)	Sample 2 Area (top-3 peptides)	Sample Profile (Ratio)	Group 1 Area	Group 2 Area	Group 1 Area (top-3 peptides)	Group 2 Area (top-3 peptides)	Group Profile (Ratio)	Normalization to PhosB	Normalized Area* Molecular weight	% total	Avg. Mass	Description
1	1	A0A0I0YH91	0.00	93	95	78	Oxidation (M); Deamidation (NQ); Oxidation (HW); Acetylation (K); Acetylation (N-term); 32 more	3.94E9	3.94E9	1.41E9	1.41E9	1.00:1.00	3.94E9	3.94E9	1.41E9	1410000000	1.00:1.00	589.958	23897.4	0.513554	40507	Outer membrane porin protein C OS=Shigella sonnei OX=624 GN=ompC PE=3 SV=1
2	3	Q6W821	0.00	79	59	59	Carbamidomethylation; Oxidation (M); Deamidation (NQ); Oxidation (HW); Acetylation (N-term); 20 more	1.31E9	1.31E9	4.1E8	4.1E8	1.00:1.00	1.31E9	1.31E9	4.1E8	410000000	1.00:1.00	171.548	6381.76	0.137144	37201	Outer membrane protein A OS=Shigella sonnei OX=624 GN=ompA PE=3 SV=1
3	4	A0A0I2TNG1	0.00	65	46	46	Oxidation (M); Deamidation (NQ); Carbamylation; Dehydration; Formylation; 6 more	2.45E8	2.45E8	7.48E7	7.48E7	1.00:1.00	2.45E8	2.45E8	7.48E7	74800000	1.00:1.00	31.2971	1544.64	0.0331941	49354	Periplasmic serine endoprotease DegP-like OS=Shigella sonnei OX=624 GN=degP PE=3 SV=1
11	28	A0A0H8N1L7	0.00	66	24	17	Oxidation (M); Deamidation (NQ); Carbamylation; Formylation; Dethiomethyl; Formation of five membered aromatic heterocycle	9.56E7	9.56E7	5.92E7	5.92E7	1.00:1.00	9.56E7	9.56E7	5.92E7	59200000	1.00:1.00	24.7699	981.556	0.0210936	39627	Phosphoporin PhoE OS=Shigella sonnei OX=624 GN=ompD_2 PE=3 SV=1
8	20	A0A0I3LG52	0.00	66	25	23	Oxidation (M); Deamidation (NQ); Carbamylation; Dehydration; Formylation; 3 more	1.46E8	1.46E8	5.66E7	5.66E7	1.00:1.00	1.46E8	1.46E8	5.66E7	56600000	1.00:1.00	23.682	931.816	0.0200247	39347	Outer membrane protein F OS=Shigella sonnei OX=624 GN=ompF PE=3 SV=1
10	59	A0A0I3LHW2	0.00	84	13	13	Oxidation (M); Deamidation (NQ); Acetylation (K); Carbamylation; Formylation; 4 more	2.07E8	2.07E8	1.19E8	1.19E8	1.00:1.00	2.07E8	2.07E8	1.19E8	119000000	1.00:1.00	49.7908	926.258	0.0199052	18603	Outer membrane protein X OS=Shigella sonnei OX=624 GN=ompX_1 PE=4 SV=1
4	2	A0A0H9L714	0.00	76	37	37	Oxidation (M); Deamidation (NQ); Carbamylation; Dehydration; Formylation; 4 more	1.47E8	1.47E8	3.95E7	3.95E7	1.00:1.00	1.47E8	1.47E8	3.95E7	39500000	1.00:1.00	16.5272	888.188	0.0190871	53741	Outer membrane channel protein OS=Shigella sonnei OX=624 GN=tolC PE=4 SV=1
6	5	A0A0H8LY67	0.00	65	55	55	Carbamidomethylation; Oxidation (M); Deamidation (NQ); Formylation; Pyro-glu from Q; 2 more	1.22E8	1.22E8	2.23E7	2.23E7	1.00:1.00	1.22E8	1.22E8	2.23E7	22300000	1.00:1.00	9.33054	844.909	0.018157	90553	Outer membrane protein assembly factor BamA OS=Shigella sonnei OX=624 GN=bamA PE=3 SV=1
104	81	A0A0H9FUU1	0.00	13	6	6		3.07E7	3.07E7	3.07E7	3.07E7	1.00:1.00	3.07E7	3.07E7	3.07E7	30700000	1.00:1.00	12.8452	781.065	0.016785	60806	Bifunctional UDP-sugar hydrolase/5'-nucleotidase OS=Shigella sonnei OX=624 GN=ushA_2 PE=3 SV=1
13	83	A0A0H8WF61	0.00	48	9	9	Oxidation (M); Deamidation (NQ); Formylation; Homoserine lactone; Pyro-glu from Q; 5 more	1.22E8	1.22E8	9.62E7	9.62E7	1.00:1.00	1.22E8	1.22E8	9.62E7	96200000	1.00:1.00	40.251	627.997	0.0134956	15602	Outer membrane lipoprotein SlyB OS=Shigella sonnei OX=624 GN=slyB PE=4 SV=1
15	65	A0A1S9JK96	0.00	54	16	16	Deamidation (NQ); Formylation; Pyro-glu from Q; Ammonia-loss (N); Glycerophospho; 2 more	8.85E7	8.85E7	6.05E7	6.05E7	1.00:1.00	8.85E7	8.85E7	6.05E7	60500000	1.00:1.00	25.3138	562.22	0.0120821	22210	Uncharacterized protein OS=Shigella sonnei OX=624 GN=BZ172_09410 PE=4 SV=1
14	7	A0A0H8CGX8	0.00	49	26	26	Carbamidomethylation; Oxidation (M); Deamidation (NQ); Formylation; Formylation (Protein N-term); Pyro-glu from Q	6.89E7	6.89E7	2.18E7	2.18E7	1.00:1.00	6.89E7	6.89E7	2.18E7	21800000	1.00:1.00	9.12134	522.917	0.0112375	57329	60 kDa chaperonin OS=Shigella sonnei OX=624 GN=groEL PE=3 SV=1
12	8	A0A0H9UZS2	0.00	63	24	24	Oxidation (M); Deamidation (NQ); Formylation; Pyro-glu from Q; Ammonia-loss (N); Dethiomethyl	7.16E7	7.16E7	2.71E7	2.71E7	1.00:1.00	7.16E7	7.16E7	2.71E7	27100000	1.00:1.00	11.3389	521.091	0.0111982	45956	Tol-Pal system protein TolB OS=Shigella sonnei OX=624 GN=tolB PE=3 SV=1
9	139	A0A0I1IY43	0.00	63	11	11	Oxidation (M); Deamidation (NQ); Carbamylation; Dehydration; Formylation; 6 more	1.86E8	1.86E8	1.15E8	1.15E8	1.00:1.00	1.86E8	1.86E8	1.15E8	115000000	1.00:1.00	48.1172	400.479	0.00860626	8323	Major outer membrane lipoprotein OS=Shigella sonnei OX=624 GN=lpp_1 PE=4 SV=1
17	10	A0A0I4P936	0.00	56	22	22	Carbamidomethylation; Oxidation (M); Deamidation (NQ); Dehydration; Formylation	3.16E7	3.16E7	1.51E7	1.51E7	1.00:1.00	3.16E7	3.16E7	1.51E7	15100000	1.00:1.00	6.31799	327.929	0.00704717	51904	Glutamine synthetase OS=Shigella sonnei OX=624 GN=glnA PE=3 SV=1
18	18	A0A0I3RUP1	0.00	74	21	21	Oxidation (M); Deamidation (NQ); Acetylation (N-term); Formylation; Methylation(KR); 2 more	3.9E7	3.9E7	1.79E7	1.79E7	1.00:1.00	3.9E7	3.9E7	1.79E7	17900000	1.00:1.00	7.48954	275.93	0.00592971	36842	Outer membrane protein assembly factor BamC OS=Shigella sonnei OX=624 GN=nlpB PE=3 SV=1
16	31	A0A0H8Y299	0.00	55	19	19	Oxidation (M); Deamidation (NQ); 2-amino-3-oxo-butanoic_acid	3.81E7	3.81E7	1.47E7	1.47E7	1.00:1.00	3.81E7	3.81E7	1.47E7	14700000	1.00:1.00	6.15063	257.447	0.00553251	41857	Outer membrane protein assembly factor BamB OS=Shigella sonnei OX=624 GN=yfgL PE=3 SV=1
26	85	A0A0H8LY21	0.00	55	9	9	Oxidation (M); Formylation; Pyro-glu from E	3.55E7	3.55E7	2.88E7	2.88E7	1.00:1.00	3.55E7	3.55E7	2.88E7	28800000	1.00:1.00	12.0502	226.833	0.00487463	18824	Peptidoglycan-associated protein OS=Shigella sonnei OX=624 GN=pal PE=3 SV=1
21	37	A0A0I3ESH2	0.00	76	14	14	Deamidation (NQ); Formylation	2.96E7	2.96E7	1.73E7	1.73E7	1.00:1.00	2.96E7	2.96E7	1.73E7	17300000	1.00:1.00	7.23849	212.942	0.00457611	29418	Lipoprotein OS=Shigella sonnei OX=624 GN=metQ PE=3 SV=1
23	13	A0A0I3AGD8	0.00	32	21	21	Carbamidomethylation; Oxidation (M); Deamidation (NQ); Pyro-glu from Q; Dethiomethyl	2.07E7	2.07E7	6.92E6	6.92E6	1.00:1.00	2.07E7	2.07E7	6.92E6	6920000	1.00:1.00	2.8954	210.985	0.00453405	72869	Penicillin-binding protein activator LpoA OS=Shigella sonnei OX=624 GN=yraM PE=3 SV=1
20	9	A0A0I1IU06	0.00	61	25	25	Oxidation (M); Deamidation (NQ); Formylation; Proline oxidation to pyrrolidinone	2.74E7	2.74E7	9.12E6	9.12E6	1.00:1.00	2.74E7	2.74E7	9.12E6	9120000	1.00:1.00	3.8159	180.015	0.00386851	47175	Periplasmic serine endoprotease DegP-like OS=Shigella sonnei OX=624 GN=degQ PE=3 SV=1
19	6	A0A0I0E769	0.00	54	32	32	Oxidation (M); Deamidation (NQ); Carbamylation; Pyro-glu from Q; Dethiomethyl	1.82E7	1.82E7	4.92E6	4.92E6	1.00:1.00	1.82E7	1.82E7	4.92E6	4920000	1.00:1.00	2.05858	166.382	0.00357555	80824	Ferrichrome outer membrane transporter OS=Shigella sonnei OX=624 GN=fhuA PE=3 SV=1
48	38	A0A0H8V525	0.00	12	11	11	Deamidation (NQ)	4.2E6	4.2E6	2.75E6	2.75E6	1.00:1.00	4.2E6	4.2E6	2.75E6	2750000	1.00:1.00	1.15063	160.783	0.00345521	139735	Autotransporter outer membrane beta-barrel domain-containing protein OS=Shigella sonnei OX=624 GN=pet PE=4 SV=1
36	71	A0A0I0NC79	0.00	54	8	8	Carbamidomethylation; Deamidation (NQ); Formylation	2.62E7	2.62E7	1.86E7	1.86E7	1.00:1.00	2.62E7	2.62E7	1.86E7	18600000	1.00:1.00	7.78243	147.135	0.00316191	18906	Lipoprotein OS=Shigella sonnei OX=624 GN=ybjP PE=4 SV=1
22	39	A0A0H9VE84	0.00	63	20	20	Formylation	2.52E7	2.52E7	1.21E7	1.21E7	1.00:1.00	2.52E7	2.52E7	1.21E7	12100000	1.00:1.00	5.06276	146.375	0.00314558	28912	Peptidyl-prolyl cis-trans isomerase OS=Shigella sonnei OX=624 GN=fkpA PE=3 SV=1
52	57	A0A0H8ZVC4	0.00	24	8	8	Oxidation (M); Formylation	1.06E7	1.06E7	7.21E6	7.21E6	1.00:1.00	1.06E7	1.06E7	7.21E6	7210000	1.00:1.00	3.01674	146.345	0.00314494	48511	Long-chain fatty acid outer membrane transporter OS=Shigella sonnei OX=624 GN=fadL PE=4 SV=1
31	17	A0A0I5MIR7	0.00	32	20	20	Deamidation (NQ); Formylation	8.94E6	8.94E6	4.09E6	4.09E6	1.00:1.00	8.94E6	8.94E6	4.09E6	4090000	1.00:1.00	1.7113	146.006	0.00313766	85319	Citrate-dependent iron transport outer membrane receptor OS=Shigella sonnei OX=624 GN=fecA_1 PE=3 SV=1
29	12	A0A0I2VSW5	0.00	31	21	21		1.12E7	1.12E7	3.87E6	3.87E6	1.00:1.00	1.12E7	1.12E7	3.87E6	3870000	1.00:1.00	1.61925	145.222	0.00312081	89685	LPS-assembly protein LptD OS=Shigella sonnei OX=624 GN=imp PE=3 SV=1
24	21	A0A0I2ZLB4	0.00	41	17	17	Oxidation (M); Deamidation (NQ); Formylation; Pyro-glu from Q	1.73E7	1.73E7	7.11E6	7.11E6	1.00:1.00	1.73E7	1.73E7	7.11E6	7110000	1.00:1.00	2.9749	140.665	0.00302288	47284	Chaperone SurA OS=Shigella sonnei OX=624 GN=surA PE=3 SV=1
27	14	A0A1Q8PG94	0.00	34	19	19	Deamidation (NQ)	8.65E6	8.65E6	3.91E6	3.91E6	1.00:1.00	8.65E6	8.65E6	3.91E6	3910000	1.00:1.00	1.63598	134.329	0.00288672	82109	Outer membrane receptor FepA OS=Shigella sonnei OX=624 GN=fepA PE=3 SV=1
50	26	A0A0I1R9L6	0.00	38	13	13	Carbamidomethylation	9.66E6	9.66E6	6.32E6	6.32E6	1.00:1.00	9.66E6	9.66E6	6.32E6	6320000	1.00:1.00	2.64435	132.17	0.00284032	49982	Maltoporin OS=Shigella sonnei OX=624 GN=lamB PE=2 SV=1
28	306	A0A0I4IYY6	0.00	40	5	5	Deamidation (NQ); Dehydration; Formylation; Ubiquitin; Tri nitro benzene; Replacement of 2 protons by calcium	6.74E7	6.74E7	6.09E7	6.09E7	1.00:1.00	6.74E7	6.74E7	6.09E7	60900000	1.00:1.00	25.4812	122.564	0.0026339	4810	Entericidin B OS=Shigella sonnei OX=624 GN=ecnB PE=4 SV=1
25	125	A0A0H9KAR3	0.00	70	9	9	Carbamidomethylation; Oxidation (M); Deamidation (NQ); Carbamylation; Formylation; 2 more	3.79E7	3.79E7	2.33E7	2.33E7	1.00:1.00	3.79E7	3.79E7	2.33E7	23300000	1.00:1.00	9.74895	117.192	0.00251845	12021	DNA-binding transcriptional activator OsmE OS=Shigella sonnei OX=624 GN=osmE PE=4 SV=1
68	94	A0A0I1VI83	0.00	24	5	5	Deamidation (NQ)	1.41E7	1.41E7	1.1E7	1.1E7	1.00:1.00	1.41E7	1.41E7	1.1E7	11000000	1.00:1.00	4.60251	114.874	0.00246863	24959	Putative polymerase/proteinase OS=Shigella sonnei OX=624 GN=yajG PE=4 SV=1
58	110	A0A0I1G9W6	0.00	26	7	7	Oxidation (M); Amidation; Formylation; Dethiomethyl	1.32E7	1.32E7	1.18E7	1.18E7	1.00:1.00	1.32E7	1.32E7	1.18E7	11800000	1.00:1.00	4.93724	113.403	0.00243703	22969	Outer membrane protein OmpW OS=Shigella sonnei OX=624 GN=ompW PE=4 SV=1
32	48	A0A0I2QQ17	0.00	69	12	12	Deamidation (NQ); Pyro-glu from Q	2.12E7	2.12E7	1.26E7	1.26E7	1.00:1.00	2.12E7	2.12E7	1.26E7	12600000	1.00:1.00	5.27197	105.745	0.00227245	20058	Osmotically-inducible protein OsmY OS=Shigella sonnei OX=624 GN=yraP PE=4 SV=1
37	103	A0A0I0TBL0	0.00	69	9	9	Oxidation (M); Replacement of 2 protons by calcium; Replacement of 2 protons by iron	1.47E7	1.47E7	1.25E7	1.25E7	1.00:1.00	1.47E7	1.47E7	1.25E7	12500000	1.00:1.00	5.23013	102.087	0.00219384	19519	Glycoprotein/polysaccharide metabolism OS=Shigella sonnei OX=624 GN=ybaY PE=4 SV=1
40	19	A0A0I5JL64	0.00	24	19	19	Carbamidomethylation; Deamidation (NQ)	7.33E6	7.33E6	2.32E6	2.32E6	1.00:1.00	7.33E6	7.33E6	2.32E6	2320000	1.00:1.00	0.970711	96.7615	0.0020794	99681	Pyruvate dehydrogenase E1 component OS=Shigella sonnei OX=624 GN=aceE PE=4 SV=1
34	32	A0A0I5PIL1	0.00	61	15	15	Deamidation (NQ); Pyro-glu from Q; Ubiquitin; Dethiomethyl	1.39E7	1.39E7	7.3E6	7.3E6	1.00:1.00	1.39E7	1.39E7	7.3E6	7300000	1.00:1.00	3.05439	85.0007	0.00182666	27829	Outer membrane protein assembly factor BamD OS=Shigella sonnei OX=624 GN=yfiO PE=3 SV=1
33	15	A0A0I4IYD7	0.00	43	20	20		8.27E6	8.27E6	3000000	3000000	1.00:1.00	8.27E6	8.27E6	3000000	3000000	1.00:1.00	1.25523	83.1778	0.00178748	66265	Sulfite reductase [NADPH] flavoprotein alpha-component OS=Shigella sonnei OX=624 GN=cysJ PE=3 SV=1
54	51	A0A0H8E719	0.00	28	9	9	Deamidation (NQ); Pyro-glu from Q	6.05E6	6.05E6	4.18E6	4.18E6	1.00:1.00	6.05E6	6.05E6	4.18E6	4180000	1.00:1.00	1.74895	80.6268	0.00173266	46100	Pectinesterase OS=Shigella sonnei OX=624 GN=ybhC PE=4 SV=1
41	30	A0A0I3DET7	0.00	56	15	15	Deamidation (NQ); Pyro-glu from Q	1.42E7	1.42E7	5.53E6	5.53E6	1.00:1.00	1.42E7	1.42E7	5.53E6	5530000	1.00:1.00	2.31381	78.482	0.00168657	33919	YdgH protein OS=Shigella sonnei OX=624 GN=ydgH PE=4 SV=1
44	45	A0A0I2I8S3	0.00	35	10	10	Oxidation (M); Deamidation (NQ)	7000000	7000000	4.23E6	4.23E6	1.00:1.00	7000000	7000000	4.23E6	4230000	1.00:1.00	1.76987	73.8763	0.0015876	41741	Outer membrane lipoprotein group 4 capsule (G4C) polysaccharide OS=Shigella sonnei OX=624 GN=yccZ PE=4 SV=1
43	52	A0A0I2T857	0.00	36	11	11	Carbamidomethylation; Deamidation (NQ)	7.05E6	7.05E6	4.54E6	4.54E6	1.00:1.00	7.05E6	7.05E6	4.54E6	4540000	1.00:1.00	1.89958	71.1032	0.001528	37431	Endolytic peptidoglycan transglycosylase RlpA OS=Shigella sonnei OX=624 GN=rlpA PE=3 SV=1
49	24	A0A0I1RNW8	0.00	13	17	17		2.93E6	2.93E6	1.03E6	1.03E6	1.00:1.00	2.93E6	2.93E6	1.03E6	1030000	1.00:1.00	0.430962	66.8681	0.00143699	155160	DNA-directed RNA polymerase subunit beta' OS=Shigella sonnei OX=624 GN=rpoC PE=3 SV=1
39	22	A0A1X9WQS0	0.00	37	16	16	Dethiomethyl	7.8E6	7.8E6	2.72E6	2.72E6	1.00:1.00	7.8E6	7.8E6	2.72E6	2720000	1.00:1.00	1.13808	62.8457	0.00135055	55221	ATP synthase subunit alpha OS=Shigella sonnei OX=624 GN=atpA PE=3 SV=1
102	108	A0A0H7YP23	0.00	19	5	5		5.94E6	5.94E6	5.03E6	5.03E6	1.00:1.00	5.94E6	5.94E6	5.03E6	5030000	1.00:1.00	2.1046	58.9457	0.00126674	28008	Lipoprotein OS=Shigella sonnei OX=624 GN=mlaA PE=4 SV=1
51	27	A0A1S9IZN4	0.00	23	15	15	Deamidation (NQ)	3.99E6	3.99E6	1.73E6	1.73E6	1.00:1.00	3.99E6	3.99E6	1.73E6	1730000	1.00:1.00	0.723849	58.5746	0.00125876	80921	TonB-dependent siderophore receptor OS=Shigella sonnei OX=624 GN=BZ172_09575 PE=3 SV=1
30	11	A0A0I1J5K0	0.00	46	22	22	Carbamidomethylation	7.3E6	7.3E6	2.12E6	2.12E6	1.00:1.00	7.3E6	7.3E6	2.12E6	2120000	1.00:1.00	0.887029	56.761	0.00121979	63990	Sulfite reductase [NADPH] hemoprotein beta-component OS=Shigella sonnei OX=624 GN=cysI PE=3 SV=1
56	29	A0A0I2A780	0.00	19	16	16		3.48E6	3.48E6	1.35E6	1.35E6	1.00:1.00	3.48E6	3.48E6	1.35E6	1350000	1.00:1.00	0.564854	54.2977	0.00116685	96127	Aldehyde-alcohol dehydrogenase OS=Shigella sonnei OX=624 GN=adhE_3 PE=3 SV=1
53	49	A0A0I0HLN1	0.00	48	13	13	Oxidation (M); Deamidation (NQ)	9.32E6	9.32E6	4.81E6	4.81E6	1.00:1.00	9.32E6	9.32E6	4.81E6	4810000	1.00:1.00	2.01255	53.6043	0.00115195	26635	Oxidative stress defense protein OS=Shigella sonnei OX=624 GN=yggE PE=4 SV=1
55	35	A0A0H9ZU11	0.00	40	13	13	Formylation; Dihydroxy	5.74E6	5.74E6	2.87E6	2.87E6	1.00:1.00	5.74E6	5.74E6	2.87E6	2870000	1.00:1.00	1.20084	52.013	0.00111776	43314	Elongation factor Tu OS=Shigella sonnei OX=624 GN=tuf2 PE=3 SV=1
55	34	A0A0I2S4R7	0.00	40	13	13	Formylation; Dihydroxy	5.74E6	5.74E6	2.87E6	2.87E6	1.00:1.00	5.74E6	5.74E6	2.87E6	2870000	1.00:1.00	1.20084	51.977	0.00111698	43284	Elongation factor Tu OS=Shigella sonnei OX=624 GN=tuf PE=3 SV=1
73	42	A0A0I4SL52	0.00	30	12	12	Deamidation (NQ)	3.43E6	3.43E6	2.35E6	2.35E6	1.00:1.00	3.43E6	3.43E6	2.35E6	2350000	1.00:1.00	0.983264	49.8406	0.00107107	50689	Dihydrolipoyl dehydrogenase OS=Shigella sonnei OX=624 GN=lpd PE=3 SV=1
84	33	A0A0I0QFX6	0.00	9	13	13	Carbamidomethylation	1.4E6	1.4E6	7.55E5	7.55E5	1.00:1.00	1.4E6	1.4E6	7.55E5	755000	1.00:1.00	0.3159	47.5846	0.00102259	150632	DNA-directed RNA polymerase subunit beta OS=Shigella sonnei OX=624 GN=rpoB PE=3 SV=1
60	80	A0A0H8IDU0	0.00	34	6	6	Oxidation (M); Formylation	8.21E6	8.21E6	6.34E6	6.34E6	1.00:1.00	8.21E6	8.21E6	6.34E6	6340000	1.00:1.00	2.65272	46.9213	0.00100834	17688	Chaperone protein Skp OS=Shigella sonnei OX=624 GN=skp PE=3 SV=1
77	55	A0A0H9XKS6	0.00	14	9	9		3.02E6	3.02E6	1.77E6	1.77E6	1.00:1.00	3.02E6	3.02E6	1.77E6	1770000	1.00:1.00	0.740586	44.6751	0.000960064	60324	Dipeptide transport protein OS=Shigella sonnei OX=624 GN=dppA_2 PE=4 SV=1
69	128	A0A0I4WDZ9	0.00	31	6	6		5.69E6	5.69E6	5.34E6	5.34E6	1.00:1.00	5.69E6	5.69E6	5.34E6	5340000	1.00:1.00	2.23431	43.3992	0.000932646	19424	Ferritin OS=Shigella sonnei OX=624 GN=ftnA PE=3 SV=1
97	72	A0A0H9VQV6	0.00	16	6	6		3.66E6	3.66E6	2.57E6	2.57E6	1.00:1.00	3.66E6	3.66E6	2.57E6	2570000	1.00:1.00	1.07531	43.1728	0.00092778	40149	Lipoprotein NlpD OS=Shigella sonnei OX=624 GN=nlpD_1 PE=4 SV=1
74	67	A0A0H8F014	0.00	57	7	7	Oxidation (M); Deamidation (NQ); Acetylation (N-term)	5.81E6	5.81E6	4.93E6	4.93E6	1.00:1.00	5.81E6	5.81E6	4.93E6	4930000	1.00:1.00	2.06276	43.1076	0.000926379	20898	RpoE-regulated lipoprotein OS=Shigella sonnei OX=624 GN=yfeY PE=4 SV=1
47	44	A0A0I5P384	0.00	39	11	11	Oxidation (M); Oxidation (HW)	7.22E6	7.22E6	3.33E6	3.33E6	1.00:1.00	7.22E6	7.22E6	3.33E6	3330000	1.00:1.00	1.39331	41.6041	0.000894069	29860	50S ribosomal protein L2 OS=Shigella sonnei OX=624 GN=rplB PE=3 SV=1
42	16	A0A0I2XYB0	0.00	32	19	19		3.47E6	3.47E6	1.32E6	1.32E6	1.00:1.00	3.47E6	3.47E6	1.32E6	1320000	1.00:1.00	0.552301	40.8283	0.000877397	73924	Catecholate siderophore receptor CirA OS=Shigella sonnei OX=624 GN=cirA PE=3 SV=1
70	54	A0A0H9XJH8	0.00	16	11	11	Ethylation	2.19E6	2.19E6	1.23E6	1.23E6	1.00:1.00	2.19E6	2.19E6	1.23E6	1230000	1.00:1.00	0.514644	39.4161	0.000847049	76589	Carboxy-terminal protease OS=Shigella sonnei OX=624 GN=prc PE=3 SV=1
46	25	A0A0I3JC88	0.00	41	14	14	Deamidation (NQ)	3.72E6	3.72E6	1.84E6	1.84E6	1.00:1.00	3.72E6	3.72E6	1.84E6	1840000	1.00:1.00	0.769874	38.7439	0.000832604	50325	ATP synthase subunit beta OS=Shigella sonnei OX=624 GN=atpD PE=3 SV=1
67	123	A0A0I1ARW9	0.00	49	4	4	Carbamidomethylation; Oxidation (M); Deamidation (NQ); Dethiomethyl; Replacement of 2 protons by iron	8.08E6	8.08E6	7.52E6	7.52E6	1.00:1.00	8.08E6	8.08E6	7.52E6	7520000	1.00:1.00	3.14644	37.6252	0.000808562	11958	Putative lipoprotein OS=Shigella sonnei OX=624 GN=BZ172_14225 PE=4 SV=1
66	43	A0A0I4JQR9	0.00	17	9	9		2.35E6	2.35E6	1.29E6	1.29E6	1.00:1.00	2.35E6	2.35E6	1.29E6	1290000	1.00:1.00	0.539749	35.6698	0.000766542	66086	Acetyltransferase component of pyruvate dehydrogenase complex OS=Shigella sonnei OX=624 GN=aceF PE=3 SV=1
63	36	A0A1Q8PQS2	0.00	26	11	11		2.26E6	2.26E6	1.35E6	1.35E6	1.00:1.00	2.26E6	2.26E6	1.35E6	1350000	1.00:1.00	0.564854	34.4595	0.000740531	61006	Oligopeptide ABC transporter substrate-binding protein OppA OS=Shigella sonnei OX=624 GN=BZ172_28175 PE=4 SV=1
64	124	A0A0I2VBT6	0.00	30	4	4	Deamidation (NQ); Ammonia-loss (N)	4.43E6	4.43E6	3.57E6	3.57E6	1.00:1.00	4.43E6	4.43E6	3.57E6	3570000	1.00:1.00	1.49372	33.6327	0.000722764	22516	Penicillin-binding protein activator LpoB OS=Shigella sonnei OX=624 GN=ycfM PE=3 SV=1
80	50	A0A0H7LK15	0.00	21	7	7	Pyro-glu from Q	2.59E6	2.59E6	1.97E6	1.97E6	1.00:1.00	2.59E6	2.59E6	1.97E6	1970000	1.00:1.00	0.824268	33.3095	0.000715818	40411	Membrane-bound lytic murein transglycosylase A OS=Shigella sonnei OX=624 GN=mltA PE=4 SV=1
81	122	A0A0I4GC37	0.00	23	4	4	Oxidation (M); Dethiomethyl	3.99E6	3.99E6	2.8E6	2.8E6	1.00:1.00	3.99E6	3.99E6	2.8E6	2800000	1.00:1.00	1.17155	32.6405	0.000701442	27861	MltA-interacting protein OS=Shigella sonnei OX=624 GN=mipA PE=4 SV=1
112	113	A0A0H7VPK5	0.00	14	3	3		2.21E6	2.21E6	2.21E6	2.21E6	1.00:1.00	2.21E6	2.21E6	2.21E6	2210000	1.00:1.00	0.924686	31.1129	0.000668614	33647	Nucleoside-specific channel-forming protein Tsx OS=Shigella sonnei OX=624 GN=tsx PE=4 SV=1
105	99	A0A0H9CDA6	0.00	18	5	5	Deamidation (NQ)	2.9E6	2.9E6	2.62E6	2.62E6	1.00:1.00	2.9E6	2.9E6	2.62E6	2620000	1.00:1.00	1.09623	29.333	0.000630365	26758	30S ribosomal protein S2 OS=Shigella sonnei OX=624 GN=rpsB PE=3 SV=1
78	64	A0A0I0EPX4	0.00	25	7	7		2.97E6	2.97E6	1.83E6	1.83E6	1.00:1.00	2.97E6	2.97E6	1.83E6	1830000	1.00:1.00	0.76569	29.2027	0.000627563	38139	Fructose-bisphosphate aldolase OS=Shigella sonnei OX=624 GN=fbaB PE=4 SV=1
100	56	A0A0H9Q9F9	0.00	10	8	8		1.22E6	1.22E6	7.82E5	7.82E5	1.00:1.00	1.22E6	1.22E6	7.82E5	782000	1.00:1.00	0.327197	27.7204	0.00059571	84721	5-methyltetrahydropteroyltriglutamate--homocysteine methyltransferase OS=Shigella sonnei OX=624 GN=metE PE=3 SV=1
59	68	A0A0I3QKI1	0.00	43	9	9		4.87E6	4.87E6	2.69E6	2.69E6	1.00:1.00	4.87E6	4.87E6	2.69E6	2690000	1.00:1.00	1.12552	26.4149	0.000567654	23469	30S ribosomal protein S4 OS=Shigella sonnei OX=624 GN=rpsD PE=3 SV=1
95	60	A0A0I2BWB4	0.00	23	7	7		2.45E6	2.45E6	1.71E6	1.71E6	1.00:1.00	2.45E6	2.45E6	1.71E6	1710000	1.00:1.00	0.715481	26.1236	0.000561395	36512	DNA-directed RNA polymerase subunit alpha OS=Shigella sonnei OX=624 GN=rpoA PE=3 SV=1
57	41	A0A0I0GZM5	0.00	35	11	11	Deamidation (NQ)	3.58E6	3.58E6	1.75E6	1.75E6	1.00:1.00	3.58E6	3.58E6	1.75E6	1750000	1.00:1.00	0.732218	26.0179	0.000559122	35533	Glyceraldehyde-3-phosphate dehydrogenase OS=Shigella sonnei OX=624 GN=gapA PE=3 SV=1
92	66	A0A1S9JGF9	0.00	30	7	7		2.07E6	2.07E6	1.8E6	1.8E6	1.00:1.00	2.07E6	2.07E6	1.8E6	1800000	1.00:1.00	0.753138	25.7709	0.000553814	34218	Ribose-phosphate pyrophosphokinase OS=Shigella sonnei OX=624 GN=prs PE=3 SV=1
86	75	A0A0I2D7Q8	0.00	31	6	6	Deamidation (NQ)	3.04E6	3.04E6	2.27E6	2.27E6	1.00:1.00	3.04E6	3.04E6	2.27E6	2270000	1.00:1.00	0.949791	25.4952	0.000547891	26843	Metalloprotease OS=Shigella sonnei OX=624 GN=yggG PE=3 SV=1
71	87	A0A0I2Z4S2	0.00	42	7	7	Deamidation (NQ); Ammonia-loss (N)	5.95E6	5.95E6	4.42E6	4.42E6	1.00:1.00	5.95E6	5.95E6	4.42E6	4420000	1.00:1.00	1.84937	24.961	0.000536409	13497	50S ribosomal protein L20 OS=Shigella sonnei OX=624 GN=rplT PE=3 SV=1
79	46	A0A0I3E9E7	0.00	16	8	8		1.22E6	1.22E6	7.19E5	7.19E5	1.00:1.00	1.22E6	1.22E6	7.19E5	719000	1.00:1.00	0.300837	23.6807	0.000508896	78716	Group 4 capsule (G4C) polysaccharide lipoprotein YmcA OS=Shigella sonnei OX=624 GN=ymcA PE=4 SV=1
91	107	A0A0H9R698	0.00	55	5	5	Carbamidomethylation; Deamidation (NQ)	4.42E6	4.42E6	3.98E6	3.98E6	1.00:1.00	4.42E6	4.42E6	3.98E6	3980000	1.00:1.00	1.66527	23.6136	0.000507453	14180	Outer membrane lipoprotein RcsF OS=Shigella sonnei OX=624 GN=rcsF PE=3 SV=1
93	105	A0A0I0WZ92	0.00	32	6	6		2.99E6	2.99E6	2.63E6	2.63E6	1.00:1.00	2.99E6	2.99E6	2.63E6	2630000	1.00:1.00	1.10042	23.1528	0.000497552	21040	Bifunctional murein DD-endopeptidase/murein LD-carboxypeptidase OS=Shigella sonnei OX=624 GN=spr_1 PE=4 SV=1
45	58	A0A0H8BPB8	0.00	48	9	9	Oxidation (M); Deamidation (NQ); Ammonia-loss (N)	5.12E6	5.12E6	2.55E6	2.55E6	1.00:1.00	5.12E6	5.12E6	2.55E6	2550000	1.00:1.00	1.06695	22.7868	0.000489686	21357	LPS-assembly lipoprotein LptE OS=Shigella sonnei OX=624 GN=lptE PE=3 SV=1
89	106	A0A0I0PQX2	0.00	52	6	6	Carbamidomethylation; Formylation	6.07E6	6.07E6	4.73E6	4.73E6	1.00:1.00	6.07E6	6.07E6	4.73E6	4730000	1.00:1.00	1.97908	22.512	0.000483782	11375	Uncharacterized protein OS=Shigella sonnei OX=624 GN=BZ172_00640 PE=4 SV=1
62	47	A0A0I1KXR9	0.00	54	9	9	Deamidation (NQ)	3.87E6	3.87E6	2.2E6	2.2E6	1.00:1.00	3.87E6	3.87E6	2.2E6	2200000	1.00:1.00	0.920502	21.6926	0.000466171	23566	Outer-membrane lipoprotein LolB OS=Shigella sonnei OX=624 GN=lolB PE=3 SV=1
76	96	A0A1Q8PG40	0.00	54	6	6		5.55E6	5.55E6	3.92E6	3.92E6	1.00:1.00	5.55E6	5.55E6	3.92E6	3920000	1.00:1.00	1.64017	21.4846	0.000461701	13099	30S ribosomal protein S13 OS=Shigella sonnei OX=624 GN=rpsM PE=3 SV=1
72	145	A0A0H8C3A2	0.00	33	6	6	Oxidation (M); Oxidation or Hydroxylation	4.51E6	4.51E6	3.34E6	3.34E6	1.00:1.00	4.51E6	4.51E6	3.34E6	3340000	1.00:1.00	1.39749	21.355	0.000458918	15281	50S ribosomal protein L16 OS=Shigella sonnei OX=624 GN=rplP PE=3 SV=1
96	79	A0A0H8IZA2	0.00	35	8	8	Pyro-glu from Q	2.07E6	2.07E6	1.77E6	1.77E6	1.00:1.00	2.07E6	2.07E6	1.77E6	1770000	1.00:1.00	0.740586	20.9304	0.000449793	28262	Cell division coordinator CpoB OS=Shigella sonnei OX=624 GN=ygbF PE=3 SV=1
106	76	A0A0I1G7R3	0.00	15	6	6		1.31E6	1.31E6	1.21E6	1.21E6	1.00:1.00	1.31E6	1.31E6	1.21E6	1210000	1.00:1.00	0.506276	20.8272	0.000447575	41138	Iron uptake system component EfeO OS=Shigella sonnei OX=624 GN=efeO PE=4 SV=1
146	92	A0A0I0WX85	0.00	3	5	5		3.52E5	3.52E5	2.92E5	2.92E5	1.00:1.00	3.52E5	3.52E5	2.92E5	292000	1.00:1.00	0.122176	20.8102	0.000447209	170330	Chromosome partition protein MukB OS=Shigella sonnei OX=624 GN=mukB PE=3 SV=1
101	117	A0A0I1CCP7	0.00	33	5	5		3.56E6	3.56E6	3.36E6	3.36E6	1.00:1.00	3.56E6	3.56E6	3.36E6	3360000	1.00:1.00	1.40586	20.1951	0.000433992	14365	50S ribosomal protein L17 OS=Shigella sonnei OX=624 GN=rplQ PE=3 SV=1
85	53	A0A0H7LA33	0.00	11	8	8		9.26E5	9.26E5	5.16E5	5.16E5	1.00:1.00	9.26E5	9.26E5	5.16E5	516000	1.00:1.00	0.2159	18.038	0.000387635	83548	Beta-glucosidase OS=Shigella sonnei OX=624 GN=bglX PE=3 SV=1
90	86	A0A0H9YZC9	0.00	23	6	6		1.66E6	1.66E6	1.28E6	1.28E6	1.00:1.00	1.66E6	1.66E6	1.28E6	1280000	1.00:1.00	0.535565	18.0062	0.000386952	33621	Lipoprotein NlpI OS=Shigella sonnei OX=624 GN=nlpI PE=4 SV=1
75	73	A0A0I4YHU0	0.00	35	8	8		2.43E6	2.43E6	1.58E6	1.58E6	1.00:1.00	2.43E6	2.43E6	1.58E6	1580000	1.00:1.00	0.661088	17.177	0.000369133	25983	30S ribosomal protein S3 OS=Shigella sonnei OX=624 GN=rpsC PE=3 SV=1
61	40	A0A0I3HQX1	0.00	33	11	11	Deamidation (NQ)	2.51E6	2.51E6	1.06E6	1.06E6	1.00:1.00	2.51E6	2.51E6	1.06E6	1060000	1.00:1.00	0.443515	17.1569	0.000368701	38684	Receptor OS=Shigella sonnei OX=624 GN=yncE_1 PE=4 SV=1
126	90	A0A0H9VH59	0.00	8	6	6		5.75E5	5.75E5	4.87E5	4.87E5	1.00:1.00	5.75E5	5.75E5	4.87E5	487000	1.00:1.00	0.203766	17.1554	0.000368669	84192	Catalase OS=Shigella sonnei OX=624 GN=katE PE=3 SV=1
131	133	A0A0I3FLL3	0.00	9	4	4		8.81E5	8.81E5	7.97E5	7.97E5	1.00:1.00	8.81E5	8.81E5	7.97E5	797000	1.00:1.00	0.333473	16.2478	0.000349164	48723	NAD(P) transhydrogenase subunit beta OS=Shigella sonnei OX=624 GN=pntB PE=3 SV=1
132	138	A0A0H7Q1M2	0.00	15	4	4		1.16E6	1.16E6	1.14E6	1.14E6	1.00:1.00	1.16E6	1.16E6	1.14E6	1140000	1.00:1.00	0.476987	16.2371	0.000348935	34041	Branched-chain-amino-acid aminotransferase OS=Shigella sonnei OX=624 GN=ilvE PE=3 SV=1
143	91	A0A0I1VBD5	0.00	16	5	5	Deamidation (NQ)	8.29E5	8.29E5	7.68E5	7.68E5	1.00:1.00	8.29E5	8.29E5	7.68E5	768000	1.00:1.00	0.321339	15.4291	0.00033157	48015	Citrate synthase OS=Shigella sonnei OX=624 GN=gltA PE=3 SV=1
94	69	A0A0I2SFE4	0.00	28	6	6		1.47E6	1.47E6	1.06E6	1.06E6	1.00:1.00	1.47E6	1.47E6	1.06E6	1060000	1.00:1.00	0.443515	14.7801	0.000317624	33325	L D-transpeptidase OS=Shigella sonnei OX=624 GN=ybiS PE=4 SV=1
108	136	A0A0H9HEX0	0.00	13	3	3		1.04E6	1.04E6	1.04E6	1.04E6	1.00:1.00	1.04E6	1.04E6	1.04E6	1040000	1.00:1.00	0.435146	14.4077	0.00030962	33110	Phospholipase OS=Shigella sonnei OX=624 GN=pldA PE=4 SV=1
88	84	A0A0H9ZQY9	0.00	49	6	6		2.37E6	2.37E6	1.73E6	1.73E6	1.00:1.00	2.37E6	2.37E6	1.73E6	1730000	1.00:1.00	0.723849	14.3228	0.000307796	19787	Protein DcrB OS=Shigella sonnei OX=624 GN=dcrB PE=4 SV=1
65	165	A0A1S9JAD4	0.00	58	3	3	Oxidation (M); Deamidation (NQ); Dethiomethyl	4.78E6	4.78E6	4.04E6	4.04E6	1.00:1.00	4.78E6	4.78E6	4.04E6	4040000	1.00:1.00	1.69038	14.0386	0.000301688	8305	Uncharacterized protein OS=Shigella sonnei OX=624 GN=BZ172_05650 PE=4 SV=1
109	104	A0A0I0EM34	0.00	33	5	5		1.55E6	1.55E6	1.43E6	1.43E6	1.00:1.00	1.55E6	1.55E6	1.43E6	1430000	1.00:1.00	0.598326	13.2649	0.000285062	22170	OmpA family lipoprotein OS=Shigella sonnei OX=624 GN=yiaD PE=3 SV=1
82	155	A0A0I1AX41	0.00	28	4	4	Oxidation (M)	2.3E6	2.3E6	1.92E6	1.92E6	1.00:1.00	2.3E6	2.3E6	1.92E6	1920000	1.00:1.00	0.803347	12.1563	0.000261237	15132	UPF0265 protein YeeX OS=Shigella sonnei OX=624 GN=yeeX PE=3 SV=1
103	120	A0A0I3XVH9	0.00	36	5	5	Carbamidomethylation; Oxidation (M); Deamidation (NQ)	2.51E6	2.51E6	2.09E6	2.09E6	1.00:1.00	2.51E6	2.51E6	2.09E6	2090000	1.00:1.00	0.874477	12.1071	0.000260181	13845	30S ribosomal protein S11 OS=Shigella sonnei OX=624 GN=rpsK PE=3 SV=1
87	70	A0A0I2BXM2	0.00	36	7	7		2.63E6	2.63E6	1.43E6	1.43E6	1.00:1.00	2.63E6	2.63E6	1.43E6	1430000	1.00:1.00	0.598326	11.9211	0.000256183	19924	Outer membrane lipoprotein Blc OS=Shigella sonnei OX=624 GN=blc PE=3 SV=1
133	100	A0A1X9WWW4	0.00	11	5	5		5.23E5	5.23E5	4.53E5	4.53E5	1.00:1.00	5.23E5	5.23E5	4.53E5	453000	1.00:1.00	0.18954	11.8889	0.000255491	62725	Glucans biosynthesis protein D OS=Shigella sonnei OX=624 GN=mdoD PE=3 SV=1
129	95	A0A0I1TS98	0.00	12	5	5		5.76E5	5.76E5	4.89E5	4.89E5	1.00:1.00	5.76E5	5.76E5	4.89E5	489000	1.00:1.00	0.204603	11.1662	0.00023996	54575	NAD(P) transhydrogenase subunit alpha OS=Shigella sonnei OX=624 GN=pntA PE=3 SV=1
137	102	A0A0I4UQE6	0.00	10	4	4		5.45E5	5.45E5	4.89E5	4.89E5	1.00:1.00	5.45E5	5.45E5	4.89E5	489000	1.00:1.00	0.204603	11.0659	0.000237806	54085	Ketol-acid reductoisomerase (NADP(+)) OS=Shigella sonnei OX=624 GN=ilvC PE=3 SV=1
110	135	A0A0I2CNE8	0.00	36	5	5	Carbamidomethylation; Dethiomethyl	2.12E6	2.12E6	1.71E6	1.71E6	1.00:1.00	2.12E6	2.12E6	1.71E6	1710000	1.00:1.00	0.715481	10.7744	0.000231542	15059	Lipoprotein OS=Shigella sonnei OX=624 GN=yedD PE=4 SV=1
107	61	A0A0I2T7P1	0.00	24	7	7		9.3E5	9.3E5	6.62E5	6.62E5	1.00:1.00	9.3E5	9.3E5	6.62E5	662000	1.00:1.00	0.276987	10.4388	0.00022433	37687	Thiosulfate transporter subunit OS=Shigella sonnei OX=624 GN=cysP PE=4 SV=1
125	88	A0A0H8BPS1	0.00	8	5	5		4.24E5	4.24E5	3.2E5	3.2E5	1.00:1.00	4.24E5	4.24E5	3.2E5	320000	1.00:1.00	0.133891	10.3472	0.000222362	77281	TonB-dependent receptor OS=Shigella sonnei OX=624 GN=fecA_1 PE=3 SV=1
127	111	A0A0I5KBT2	0.00	12	4	4		6.22E5	6.22E5	5.43E5	5.43E5	1.00:1.00	6.22E5	6.22E5	5.43E5	543000	1.00:1.00	0.227197	9.99915	0.000214881	44011	Dihydrolipoyllysine-residue succinyltransferase component of 2-oxoglutarate dehydrogenase complex OS=Shigella sonnei OX=624 GN=sucB PE=3 SV=1
130	98	A0A0H7QKT3	0.00	33	5	5		1.18E6	1.18E6	1.14E6	1.14E6	1.00:1.00	1.18E6	1.18E6	1.14E6	1140000	1.00:1.00	0.476987	9.34418	0.000200806	19590	Lipoprotein OS=Shigella sonnei OX=624 GN=yajI PE=4 SV=1
123	161	A0A0I2R2D3	0.00	26	4	4	Deamidation (NQ)	1.89E6	1.89E6	1.85E6	1.85E6	1.00:1.00	1.89E6	1.89E6	1.85E6	1850000	1.00:1.00	0.774059	9.20123	0.000197734	11887	Preprotein translocase subunit YajC OS=Shigella sonnei OX=624 GN=yajC PE=4 SV=1
118	118	A0A0I3KD93	0.00	22	4	4	Oxidation (M)	1.34E6	1.34E6	1.17E6	1.17E6	1.00:1.00	1.34E6	1.34E6	1.17E6	1170000	1.00:1.00	0.48954	9.09418	0.000195433	18577	Outer membrane protein YfaZ OS=Shigella sonnei OX=624 GN=yfaZ PE=4 SV=1
38	168	A0A0I1WS78	0.00	17	5	3	Carbamylation; Propionamide (K X@N-term); 3-sulfanylpropanoyl; Persulfide	7.24E5	7.24E5	5.43E5	5.43E5	1.00:1.00	7.24E5	7.24E5	5.43E5	543000	1.00:1.00	0.227197	8.84295	0.000190034	38922	Outer membrane phosphoporin protein E OS=Shigella sonnei OX=624 GN=phoE PE=3 SV=1
83	63	A0A0H8K5P1	0.00	37	7	7	Sodium adduct	1.75E6	1.75E6	9.85E5	9.85E5	1.00:1.00	1.75E6	1.75E6	9.85E5	985000	1.00:1.00	0.412134	8.68531	0.000186647	21074	Hyperosmotically inducible periplasmic protein OS=Shigella sonnei OX=624 GN=osmY PE=4 SV=1
134	109	A0A0I0SEW2	0.00	11	4	4		5.3E5	5.3E5	4.86E5	4.86E5	1.00:1.00	5.3E5	5.3E5	4.86E5	486000	1.00:1.00	0.203347	8.58349	0.000184459	42211	Acriflavine resistance protein A OS=Shigella sonnei OX=624 GN=acrA PE=3 SV=1
136	141	A0A0I0V3K7	0.00	3	3	3		5.83E5	5.83E5	3.17E5	3.17E5	1.00:1.00	5.83E5	5.83E5	3.17E5	317000	1.00:1.00	0.132636	8.54773	0.00018369	64445	Succinate dehydrogenase flavoprotein subunit OS=Shigella sonnei OX=624 GN=sdhA PE=3 SV=1
141	129	A0A1Q8PPE1	0.00	11	4	4		4.7E5	4.7E5	4.36E5	4.36E5	1.00:1.00	4.7E5	4.7E5	4.36E5	436000	1.00:1.00	0.182427	8.10778	0.000174235	44444	D-alanyl-D-alanine carboxypeptidase OS=Shigella sonnei OX=624 GN=BZ172_19070 PE=3 SV=1
138	115	A0A0I1Y6X8	0.00	15	4	4		5.48E5	5.48E5	5.24E5	5.24E5	1.00:1.00	5.48E5	5.48E5	5.24E5	524000	1.00:1.00	0.219247	7.82514	0.000168162	35691	Outer membrane protease OS=Shigella sonnei OX=624 GN=ompP PE=4 SV=1
111	89	A0A0I3XAR6	0.00	29	5	5		6.85E5	6.85E5	6.35E5	6.35E5	1.00:1.00	6.85E5	6.85E5	6.35E5	635000	1.00:1.00	0.26569	7.56766	0.000162628	28483	Histidine ABC transporter substrate-binding protein HisJ OS=Shigella sonnei OX=624 GN=hisJ PE=3 SV=1
116	130	A0A0H7UYH1	0.00	25	4	4		8.48E5	8.48E5	8.28E5	8.28E5	1.00:1.00	8.48E5	8.48E5	8.28E5	828000	1.00:1.00	0.346444	7.28259	0.000156502	21021	Outer membrane protein Slp OS=Shigella sonnei OX=624 GN=slp_1 PE=4 SV=1
120	101	A0A0I2EHB8	0.00	36	5	5	Deamidation (NQ)	1.23E6	1.23E6	1.15E6	1.15E6	1.00:1.00	1.23E6	1.23E6	1.15E6	1150000	1.00:1.00	0.481172	7.16128	0.000153895	14883	30S ribosomal protein S9 OS=Shigella sonnei OX=624 GN=rpsI PE=3 SV=1
158	134	A0A0H8K4Z2	0.00	5	3	3		2.93E5	2.93E5	2.93E5	2.93E5	1.00:1.00	2.93E5	2.93E5	2.93E5	293000	1.00:1.00	0.122594	7.13559	0.000153343	58205	Cytochrome bd-I ubiquinol oxidase subunit 1 OS=Shigella sonnei OX=624 GN=cydA PE=4 SV=1
115	112	A0A0H9UMC7	0.00	36	5	5		1.5E6	1.5E6	1.38E6	1.38E6	1.00:1.00	1.5E6	1.5E6	1.38E6	1380000	1.00:1.00	0.577406	7.10844	0.00015276	12311	50S ribosomal protein L7/L12 OS=Shigella sonnei OX=624 GN=rplL PE=3 SV=1
122	150	A0A0I2DKM6	0.00	48	4	4		2.12E6	2.12E6	1.86E6	1.86E6	1.00:1.00	2.12E6	2.12E6	1.86E6	1860000	1.00:1.00	0.778243	6.99329	0.000150285	8986	30S ribosomal protein S18 OS=Shigella sonnei OX=624 GN=rpsR PE=3 SV=1
139	97	A0A0I4GQR6	0.00	14	5	5	Deamidation (NQ)	3.83E5	3.83E5	3.25E5	3.25E5	1.00:1.00	3.83E5	3.83E5	3.25E5	325000	1.00:1.00	0.135983	6.89245	0.000148118	50686	Copper transporter OS=Shigella sonnei OX=624 GN=cusC PE=3 SV=1
152	148	A0A0I1JN47	0.00	21	3	3		7.38E5	7.38E5	7.38E5	7.38E5	1.00:1.00	7.38E5	7.38E5	7.38E5	738000	1.00:1.00	0.308787	6.8634	0.000147494	22227	Endo-type membrane-bound lytic murein transglycosylase A OS=Shigella sonnei OX=624 GN=mltE PE=3 SV=1
121	121	A0A0I3I9F7	0.00	18	4	4		7.11E5	7.11E5	5.98E5	5.98E5	1.00:1.00	7.11E5	7.11E5	5.98E5	598000	1.00:1.00	0.250209	6.85023	0.000147211	27378	Putative lipoprotein OS=Shigella sonnei OX=624 GN=yfhG PE=4 SV=1
149	153	A0A0I0XRE1	0.00	19	3	3		8.91E5	8.91E5	8.91E5	8.91E5	1.00:1.00	8.91E5	8.91E5	8.91E5	891000	1.00:1.00	0.372803	6.47187	0.00013908	17360	Regulator of ribonuclease activity A OS=Shigella sonnei OX=624 GN=rraA PE=3 SV=1
147	147	A0A0I0DAW8	0.00	9	3	3		3.58E5	3.58E5	3.58E5	3.58E5	1.00:1.00	3.58E5	3.58E5	3.58E5	358000	1.00:1.00	0.149791	6.01725	0.00012931	40171	Membrane-bound lytic murein transglycosylase C OS=Shigella sonnei OX=624 GN=mltC PE=3 SV=1
135	74	A0A0I1MI68	0.00	9	4	4		2.74E5	2.74E5	2.59E5	2.59E5	1.00:1.00	2.74E5	2.74E5	2.59E5	259000	1.00:1.00	0.108368	5.93088	0.000127454	54729	Protein ydgA OS=Shigella sonnei OX=624 GN=ydgA PE=4 SV=1
193	154	A0A0I2C1Z7	0.00	3	3	3		1.43E5	1.43E5	1.43E5	1.43E5	1.00:1.00	1.43E5	1.43E5	1.43E5	143000	1.00:1.00	0.0598326	5.92804	0.000127393	99077	Phosphoenolpyruvate carboxylase OS=Shigella sonnei OX=624 GN=ppc PE=3 SV=1
185	164	A0A0I0RTP7	0.00	8	3	3		3.49E5	3.49E5	3.49E5	3.49E5	1.00:1.00	3.49E5	3.49E5	3.49E5	349000	1.00:1.00	0.146025	5.89868	0.000126762	40395	Putative lipoprotein OS=Shigella sonnei OX=624 GN=BZ172_17655 PE=4 SV=1
151	162	A0A0I3HJH9	0.00	36	3	3		1.2E6	1.2E6	1.2E6	1.2E6	1.00:1.00	1.2E6	1.2E6	1.2E6	1200000	1.00:1.00	0.502092	5.81423	0.000124947	11580	30S ribosomal protein S14 OS=Shigella sonnei OX=624 GN=rpsN PE=3 SV=1
114	116	A0A0I0F041	0.00	44	5	5		1.73E6	1.73E6	1.54E6	1.54E6	1.00:1.00	1.73E6	1.73E6	1.54E6	1540000	1.00:1.00	0.644351	5.47699	0.0001177	8500	30S ribosomal protein S21 OS=Shigella sonnei OX=624 GN=rpsU PE=3 SV=1
142	131	A0A0I0Y348	0.00	20	3	3		9.32E5	9.32E5	9.32E5	9.32E5	1.00:1.00	9.32E5	9.32E5	9.32E5	932000	1.00:1.00	0.389958	5.28042	0.000113476	13541	50S ribosomal protein L14 OS=Shigella sonnei OX=624 GN=rplN PE=3 SV=1
170	142	A0A0I0Y302	0.00	6	3	3		1.97E5	1.97E5	1.97E5	1.97E5	1.00:1.00	1.97E5	1.97E5	1.97E5	197000	1.00:1.00	0.0824268	5.04106	0.000108332	61158	30S ribosomal protein S1 OS=Shigella sonnei OX=624 GN=rpsA PE=3 SV=1
144	119	A0A0I4HLB5	0.00	14	4	4		3.68E5	3.68E5	3.41E5	3.41E5	1.00:1.00	3.68E5	3.68E5	3.41E5	341000	1.00:1.00	0.142678	5.00057	0.000107462	35048	PTS mannose transporter subunit EIIAB OS=Shigella sonnei OX=624 GN=manX_3 PE=4 SV=1
154	163	A0A0I1SLW8	0.00	7	3	3		2.64E5	2.64E5	2.64E5	2.64E5	1.00:1.00	2.64E5	2.64E5	2.64E5	264000	1.00:1.00	0.11046	4.89759	0.000105249	44338	Copper/silver efflux system membrane fusion protein CusB OS=Shigella sonnei OX=624 GN=cusB PE=3 SV=1
124	77	A0A1X9WVS5	0.00	20	5	5		4.53E5	4.53E5	4.03E5	4.03E5	1.00:1.00	4.53E5	4.53E5	4.03E5	403000	1.00:1.00	0.168619	4.89653	0.000105226	29039	Cystine-binding periplasmic protein OS=Shigella sonnei OX=624 GN=BZ172_22890 PE=3 SV=1
153	156	A0A0I1CZC1	0.00	11	3	3	Deamidation (NQ)	3.57E5	3.57E5	3.57E5	3.57E5	1.00:1.00	3.57E5	3.57E5	3.57E5	357000	1.00:1.00	0.149372	4.61501	9.91762e-05	30896	Mechanosensitive channel MscS OS=Shigella sonnei OX=624 GN=mscS PE=4 SV=1
128	93	A0A0H8S3D1	0.00	12	4	4		3.34E5	3.34E5	3.16E5	3.16E5	1.00:1.00	3.34E5	3.34E5	3.16E5	316000	1.00:1.00	0.132218	4.52501	9.72422e-05	34224	Taurine ABC transporter substrate-binding protein OS=Shigella sonnei OX=624 GN=tauA PE=4 SV=1
148	137	A0A0I1MLY5	0.00	6	3	3		2.32E5	2.32E5	2.32E5	2.32E5	1.00:1.00	2.32E5	2.32E5	2.32E5	232000	1.00:1.00	0.0970711	4.39742	9.45002e-05	45301	Serine hydroxymethyltransferase OS=Shigella sonnei OX=624 GN=glyA PE=3 SV=1
172	140	A0A0I1IUG8	0.00	17	3	3		6.43E5	6.43E5	6.43E5	6.43E5	1.00:1.00	6.43E5	6.43E5	6.43E5	643000	1.00:1.00	0.269038	4.31348	9.26964e-05	16033	50S ribosomal protein L13 OS=Shigella sonnei OX=624 GN=rplM PE=3 SV=1
117	132	A0A0H9B1K3	0.00	30	5	5	Carbamidomethylation	8.03E5	8.03E5	7.18E5	7.18E5	1.00:1.00	8.03E5	8.03E5	7.18E5	718000	1.00:1.00	0.300418	4.12685	8.86856e-05	13737	30S ribosomal protein S12 OS=Shigella sonnei OX=624 GN=rpsL PE=3 SV=1
119	159	A0A0I5J2Y1	0.00	37	3	3	Deamidation (NQ)	5.69E5	5.69E5	5.69E5	5.69E5	1.00:1.00	5.69E5	5.69E5	5.69E5	569000	1.00:1.00	0.238075	3.61065	7.75926e-05	15166	Heat-inducible protein OS=Shigella sonnei OX=624 GN=hslJ PE=4 SV=1
140	152	A0A0H9P242	0.00	26	3	3		5.69E5	5.69E5	5.69E5	5.69E5	1.00:1.00	5.69E5	5.69E5	5.69E5	569000	1.00:1.00	0.238075	3.56304	7.65693e-05	14966	50S ribosomal protein L15 OS=Shigella sonnei OX=624 GN=rplO PE=3 SV=1
145	208	A0A0H9YYI4	0.00	11	3	3		3.58E5	3.58E5	3.2E5	3.2E5	1.00:1.00	3.58E5	3.58E5	3.2E5	320000	1.00:1.00	0.133891	3.46564	7.44763e-05	25884	Copper homeostasis/adhesion lipoprotein NlpE OS=Shigella sonnei OX=624 GN=cutF PE=4 SV=1
150	143	A0A0H9P0F1	0.00	18	3	3		5.52E5	5.52E5	5.52E5	5.52E5	1.00:1.00	5.52E5	5.52E5	5.52E5	552000	1.00:1.00	0.230962	3.43556	7.383e-05	14875	50S ribosomal protein L11 OS=Shigella sonnei OX=624 GN=rplK PE=3 SV=1
183	146	A0A0I0WEE2	0.00	7	3	3		1.65E5	1.65E5	1.65E5	1.65E5	1.00:1.00	1.65E5	1.65E5	1.65E5	165000	1.00:1.00	0.0690377	3.14432	6.75712e-05	45545	Protein HflK OS=Shigella sonnei OX=624 GN=hflK PE=3 SV=1
159	127	A0A1X9WLJ3	0.00	18	4	4		2.3E5	2.3E5	2.03E5	2.03E5	1.00:1.00	2.3E5	2.3E5	2.03E5	203000	1.00:1.00	0.0849372	2.93203	6.30092e-05	34520	Cysteine synthase OS=Shigella sonnei OX=624 GN=BZ172_02930 PE=3 SV=1
166	158	A0A0H8DWS9	0.00	28	3	3		5.93E5	5.93E5	5.93E5	5.93E5	1.00:1.00	5.93E5	5.93E5	5.93E5	593000	1.00:1.00	0.248117	2.86923	6.16595e-05	11564	50S ribosomal protein L21 OS=Shigella sonnei OX=624 GN=rplU PE=3 SV=1
165	149	A0A0I4E6V0	0.00	23	3	3		3.6E5	3.6E5	3.6E5	3.6E5	1.00:1.00	3.6E5	3.6E5	3.6E5	360000	1.00:1.00	0.150628	2.7491	5.9078e-05	18251	Glucose-specific phosphotransferase enzyme IIA component OS=Shigella sonnei OX=624 GN=crr PE=4 SV=1
160	157	A0A0I0M9V1	0.00	12	3	3		2.09E5	2.09E5	2.09E5	2.09E5	1.00:1.00	2.09E5	2.09E5	2.09E5	209000	1.00:1.00	0.0874477	2.32069	4.98714e-05	26538	Lipoprotein OS=Shigella sonnei OX=624 GN=nlpD_1 PE=4 SV=1
184	160	A0A0I1ZW72	0.00	15	3	3		2.33E5	2.33E5	2.33E5	2.33E5	1.00:1.00	2.33E5	2.33E5	2.33E5	233000	1.00:1.00	0.0974895	1.82257	3.91668e-05	18695	DNA protection during starvation protein OS=Shigella sonnei OX=624 GN=dps PE=3 SV=1
176	126	A0A0I1WSJ4	0.00	32	4	4		2.22E5	2.22E5	2.06E5	2.06E5	1.00:1.00	2.22E5	2.22E5	2.06E5	206000	1.00:1.00	0.0861925	1.52664	3.28074e-05	17712	50S ribosomal protein L10 OS=Shigella sonnei OX=624 GN=rplJ PE=3 SV=1
164	305	A0A0I0QC36	0.00	56	3	3		3.14E5	3.14E5	2.51E5	2.51E5	1.00:1.00	3.14E5	3.14E5	2.51E5	251000	1.00:1.00	0.105021	0.729685	1.56809e-05	6948	Lipoprotein OS=Shigella sonnei OX=624 GN=BZ172_27595 PE=4 SV=1
35	23	P00489	0.00	22	20	20	Acetylation (Protein N-term)	7.14E6	7.14E6	2.39E6	2.39E6	1.00:1.00	7.14E6	7.14E6	2.39E6	2390000	1.00:1.00			0	97289	Glycogen phosphorylase muscle form OS=Oryctolagus cuniculus GN=PYGM PE=1 SV=3
																		1284.47	46533.4

## Sheet: Ss OAg-
Protein Group	Protein ID	Accession	Significance	Coverage (%)	#Peptides	#Unique	PTM	Sample 1 Area	Sample 2 Area	Sample 1 Area (top-3 peptides)	Sample 2 Area (top-3 peptides)	Sample Profile (Ratio)	Group 1 Area	Group 2 Area	Group 1 Area (top-3 peptides)	Group 2 Area (top-3 peptides)	Group Profile (Ratio)	Normalization to PhosB	Normalized Area* Molecular weight	% total	Avg. Mass	Description
1	1	A0A0I0YH91	0.00	89	66	53	Oxidation (M); Deamidation (NQ); Oxidation (HW); Acetylation (N-term); Carbamylation; 26 more	2.25E9	2.25E9	9.02E8	9.02E8	1.00:1.00	2.25E9	2.25E9	9.02E8	902000000	1.00:1.00	236.745	9589.85	0.376399	40507	Outer membrane porin protein C OS=Shigella sonnei OX=624 GN=ompC PE=3 SV=1
2	2	Q6W821	0.00	84	63	63	Carbamidomethylation; Oxidation (M); Deamidation (NQ); Oxidation (HW); Acetylation (N-term); 25 more	1.76E9	1.76E9	6.58E8	6.58E8	1.00:1.00	1.76E9	1.76E9	6.58E8	658000000	1.00:1.00	172.703	6424.74	0.25217	37201	Outer membrane protein A OS=Shigella sonnei OX=624 GN=ompA PE=3 SV=1
3	16	A0A0I3LG52	0.00	72	31	28	Oxidation (M); Deamidation (NQ); Oxidation (HW); Acetylation (K); Acetylation (N-term); 10 more	3.9E8	3.9E8	1.79E8	1.79E8	1.00:1.00	3.9E8	3.9E8	1.79E8	179000000	1.00:1.00	46.9816	1848.59	0.0725566	39347	Outer membrane protein F OS=Shigella sonnei OX=624 GN=ompF PE=3 SV=1
4	12	A0A0H8N1L7	0.00	76	28	23	Oxidation (M); Deamidation (NQ); Carbamylation; Formylation; Glycerophospho; 5 more	1.68E8	1.68E8	8.88E7	8.88E7	1.00:1.00	1.68E8	1.68E8	8.88E7	88800000	1.00:1.00	23.3071	923.59	0.0362507	39627	Phosphoporin PhoE OS=Shigella sonnei OX=624 GN=ompD_2 PE=3 SV=1
10	62	A0A1S9JK96	0.00	56	19	19	Deamidation (NQ); Biotinylation; Formylation; Pyro-glu from Q; Ammonia-loss (N); 5 more	1.62E8	1.62E8	1.17E8	1.17E8	1.00:1.00	1.62E8	1.62E8	1.17E8	117000000	1.00:1.00	30.7087	682.039	0.0267699	22210	Uncharacterized protein OS=Shigella sonnei OX=624 GN=BZ172_09410 PE=4 SV=1
5	50	A0A0I3LHW2	0.00	84	16	16	Oxidation (M); Deamidation (NQ); Oxidation (HW); Acetylation (K); Amidation; 7 more	2.49E8	2.49E8	1.36E8	1.36E8	1.00:1.00	2.49E8	2.49E8	1.36E8	136000000	1.00:1.00	35.6955	664.044	0.0260636	18603	Outer membrane protein X OS=Shigella sonnei OX=624 GN=ompX_1 PE=4 SV=1
11	34	A0A0I0BR13	0.00	72	17	17	Oxidation (M); Deamidation (NQ); Formylation; Pyro-glu from Q; Dethiomethyl; Replacement of 2 protons by iron	9.56E7	9.56E7	5.51E7	5.51E7	1.00:1.00	9.56E7	9.56E7	5.51E7	55100000	1.00:1.00	14.4619	326.131	0.0128006	22551	YfdX protein OS=Shigella sonnei OX=624 GN=yfdX PE=4 SV=1
9	4	A0A0I2TNG1	0.00	55	28	28	Oxidation (M); Deamidation (NQ); Formylation; Sodium adduct; Dethiomethyl; Replacement of 2 protons by calcium	5.94E7	5.94E7	2.46E7	2.46E7	1.00:1.00	5.94E7	5.94E7	2.46E7	24600000	1.00:1.00	6.45669	318.664	0.0125075	49354	Periplasmic serine endoprotease DegP-like OS=Shigella sonnei OX=624 GN=degP PE=3 SV=1
12	5	A0A0H8LY67	0.00	50	41	41	Oxidation (M); Deamidation (NQ); Formylation; Ammonia-loss (N)	4.61E7	4.61E7	1.04E7	1.04E7	1.00:1.00	4.61E7	4.61E7	1.04E7	10400000	1.00:1.00	2.72966	247.179	0.00970171	90553	Outer membrane protein assembly factor BamA OS=Shigella sonnei OX=624 GN=bamA PE=3 SV=1
59	38	A0A0H9FUU1	0.00	19	9	9	Carboxylation (DKW)	1.54E7	1.54E7	1.47E7	1.47E7	1.00:1.00	1.54E7	1.54E7	1.47E7	14700000	1.00:1.00	3.85827	234.606	0.00920823	60806	Bifunctional UDP-sugar hydrolase/5'-nucleotidase OS=Shigella sonnei OX=624 GN=ushA_2 PE=3 SV=1
15	3	A0A0H9L714	0.00	55	21	21	Oxidation (M); Deamidation (NQ); Dehydration; Formylation; Pyro-glu from Q; 2 more	3.73E7	3.73E7	1.48E7	1.48E7	1.00:1.00	3.73E7	3.73E7	1.48E7	14800000	1.00:1.00	3.88451	208.758	0.00819369	53741	Outer membrane channel protein OS=Shigella sonnei OX=624 GN=tolC PE=4 SV=1
13	11	A0A0H9UZS2	0.00	60	18	18	Oxidation (M); Deamidation (NQ); Formylation; Pyro-glu from Q; Ammonia-loss (N); Dethiomethyl	4.26E7	4.26E7	1.73E7	1.73E7	1.00:1.00	4.26E7	4.26E7	1.73E7	17300000	1.00:1.00	4.54068	208.672	0.00819031	45956	Tol-Pal system protein TolB OS=Shigella sonnei OX=624 GN=tolB PE=3 SV=1
20	13	A0A0I1R9L6	0.00	50	18	18	Carbamidomethylation; Oxidation (M); Deamidation (NQ); Oxidation (HW); Formylation; 2 more	3.34E7	3.34E7	1.56E7	1.56E7	1.00:1.00	3.34E7	3.34E7	1.56E7	15600000	1.00:1.00	4.09449	204.651	0.00803249	49982	Maltoporin OS=Shigella sonnei OX=624 GN=lamB PE=2 SV=1
40	27	A0A0H8V525	0.00	12	13	13	Oxidation (M); O-Diisopropylphosphorylation	7.85E6	7.85E6	5.07E6	5.07E6	1.00:1.00	7.85E6	7.85E6	5.07E6	5070000	1.00:1.00	1.33071	185.947	0.00729836	139735	Autotransporter outer membrane beta-barrel domain-containing protein OS=Shigella sonnei OX=624 GN=pet PE=4 SV=1
7	122	A0A0I1IY43	0.00	63	12	12	Oxidation (M); Deamidation (NQ); Dehydration; Formylation; Sulphone; 6 more	1.51E8	1.51E8	7.86E7	7.86E7	1.00:1.00	1.51E8	1.51E8	7.86E7	78600000	1.00:1.00	20.6299	171.703	0.0067393	8323	Major outer membrane lipoprotein OS=Shigella sonnei OX=624 GN=lpp_1 PE=4 SV=1
14	82	A0A0H9KAR3	0.00	72	12	12	Carbamidomethylation; Oxidation (M); Deamidation (NQ); Carbamylation; Formylation; 7 more	8.44E7	8.44E7	4.94E7	4.94E7	1.00:1.00	8.44E7	8.44E7	4.94E7	49400000	1.00:1.00	12.9659	155.863	0.00611758	12021	DNA-binding transcriptional activator OsmE OS=Shigella sonnei OX=624 GN=osmE PE=4 SV=1
17	76	A0A0H8WF61	0.00	49	8	8	Oxidation (M); Deamidation (NQ); Formylation; Dethiomethyl; Tri nitro benzene; Replacement of 2 protons by iron	4.5E7	4.5E7	3.47E7	3.47E7	1.00:1.00	4.5E7	4.5E7	3.47E7	34700000	1.00:1.00	9.10761	142.097	0.00557727	15602	Outer membrane lipoprotein SlyB OS=Shigella sonnei OX=624 GN=slyB PE=4 SV=1
21	10	A0A0I3DET7	0.00	73	20	20	Oxidation (M); Deamidation (NQ); Pyro-glu from Q	3.72E7	3.72E7	1.48E7	1.48E7	1.00:1.00	3.72E7	3.72E7	1.48E7	14800000	1.00:1.00	3.88451	131.759	0.00517151	33919	YdgH protein OS=Shigella sonnei OX=624 GN=ydgH PE=4 SV=1
16	22	A0A0H9VE84	0.00	70	20	20	Formylation	4.21E7	4.21E7	1.72E7	1.72E7	1.00:1.00	4.21E7	4.21E7	1.72E7	17200000	1.00:1.00	4.51444	130.521	0.00512293	28912	Peptidyl-prolyl cis-trans isomerase OS=Shigella sonnei OX=624 GN=fkpA PE=3 SV=1
32	81	A0A0I1G9W6	0.00	22	6	6	Oxidation (M); Amidation; Formylation; Dethiomethyl	2.83E7	2.83E7	2.12E7	2.12E7	1.00:1.00	2.83E7	2.83E7	2.12E7	21200000	1.00:1.00	5.5643	127.807	0.00501638	22969	Outer membrane protein OmpW OS=Shigella sonnei OX=624 GN=ompW PE=4 SV=1
19	207	A0A0I4IYY6	0.00	40	4	4	Deamidation (NQ); Dehydration; Formylation; Ubiquitin; Replacement of 2 protons by calcium	1.05E8	1.05E8	9.54E7	9.54E7	1.00:1.00	1.05E8	1.05E8	9.54E7	95400000	1.00:1.00	25.0394	120.439	0.00472722	4810	Entericidin B OS=Shigella sonnei OX=624 GN=ecnB PE=4 SV=1
25	7	A0A0I3AGD8	0.00	36	22	22	Carbamidomethylation; Oxidation (M); Deamidation (NQ); Pyro-glu from Q; Dethiomethyl	1.95E7	1.95E7	5.87E6	5.87E6	1.00:1.00	1.95E7	1.95E7	5.87E6	5870000	1.00:1.00	1.54068	112.268	0.00440649	72869	Penicillin-binding protein activator LpoA OS=Shigella sonnei OX=624 GN=yraM PE=3 SV=1
24	9	A0A0I5MIR7	0.00	33	21	21	Oxidation (M); Deamidation (NQ); Formylation	1.23E7	1.23E7	4.82E6	4.82E6	1.00:1.00	1.23E7	1.23E7	4.82E6	4820000	1.00:1.00	1.26509	107.936	0.00423648	85319	Citrate-dependent iron transport outer membrane receptor OS=Shigella sonnei OX=624 GN=fecA_1 PE=3 SV=1
22	85	A0A0I0PQX2	0.00	53	8	8	Carbamidomethylation; Oxidation (M); Deamidation (NQ); Formylation; Dethiomethyl	50000000	50000000	3.59E7	3.59E7	1.00:1.00	50000000	50000000	3.59E7	35900000	1.00:1.00	9.42257	107.182	0.00420686	11375	Uncharacterized protein OS=Shigella sonnei OX=624 GN=BZ172_00640 PE=4 SV=1
23	6	A0A0I1IU06	0.00	61	23	23	Deamidation (NQ)	2.19E7	2.19E7	7.25E6	7.25E6	1.00:1.00	2.19E7	2.19E7	7.25E6	7250000	1.00:1.00	1.90289	89.7687	0.0035234	47175	Periplasmic serine endoprotease DegP-like OS=Shigella sonnei OX=624 GN=degQ PE=3 SV=1
28	21	A0A0I3RUP1	0.00	52	16	16	Oxidation (M); Deamidation (NQ)	1.62E7	1.62E7	8.36E6	8.36E6	1.00:1.00	1.62E7	1.62E7	8.36E6	8360000	1.00:1.00	2.19423	80.8397	0.00317294	36842	Outer membrane protein assembly factor BamC OS=Shigella sonnei OX=624 GN=nlpB PE=3 SV=1
39	70	A0A0H8LY21	0.00	51	7	7	Oxidation (M); Formylation; Dethiomethyl	1.78E7	1.78E7	1.41E7	1.41E7	1.00:1.00	1.78E7	1.78E7	1.41E7	14100000	1.00:1.00	3.70079	69.6636	0.00273428	18824	Peptidoglycan-associated protein OS=Shigella sonnei OX=624 GN=pal PE=3 SV=1
55	49	A0A0H8ZVC4	0.00	24	8	8	Oxidation (M)	7.78E6	7.78E6	5.39E6	5.39E6	1.00:1.00	7.78E6	7.78E6	5.39E6	5390000	1.00:1.00	1.4147	68.6284	0.00269365	48511	Long-chain fatty acid outer membrane transporter OS=Shigella sonnei OX=624 GN=fadL PE=4 SV=1
30	15	A0A1Q8PQS2	0.00	38	17	17	Deamidation (NQ); Formylation; Dethiomethyl	8.12E6	8.12E6	4.11E6	4.11E6	1.00:1.00	8.12E6	8.12E6	4.11E6	4110000	1.00:1.00	1.07874	65.8096	0.00258301	61006	Oligopeptide ABC transporter substrate-binding protein OppA OS=Shigella sonnei OX=624 GN=BZ172_28175 PE=4 SV=1
26	14	A0A0I2ZLB4	0.00	48	19	19	Deamidation (NQ); Pyro-glu from Q; Dethiomethyl	1.13E7	1.13E7	4.98E6	4.98E6	1.00:1.00	1.13E7	1.13E7	4.98E6	4980000	1.00:1.00	1.30709	61.8043	0.0024258	47284	Chaperone SurA OS=Shigella sonnei OX=624 GN=surA PE=3 SV=1
33	25	A0A0H8Y299	0.00	46	14	14	Oxidation (M); Deamidation (NQ)	1.04E7	1.04E7	5.56E6	5.56E6	1.00:1.00	1.04E7	1.04E7	5.56E6	5560000	1.00:1.00	1.45932	61.0827	0.00239748	41857	Outer membrane protein assembly factor BamB OS=Shigella sonnei OX=624 GN=yfgL PE=3 SV=1
18	104	A0A1S9JAD4	0.00	55	6	6	Oxidation (M); Deamidation (NQ); Carbamylation; Dehydration; Formylation; Dethiomethyl	4.14E7	4.14E7	2.59E7	2.59E7	1.00:1.00	4.14E7	4.14E7	2.59E7	25900000	1.00:1.00	6.7979	56.4566	0.00221591	8305	Uncharacterized protein OS=Shigella sonnei OX=624 GN=BZ172_05650 PE=4 SV=1
36	69	A0A0I0TBL0	0.00	80	12	12	Oxidation (M); Formylation	1.4E7	1.4E7	1.09E7	1.09E7	1.00:1.00	1.4E7	1.4E7	1.09E7	10900000	1.00:1.00	2.86089	55.8418	0.00219178	19519	Glycoprotein/polysaccharide metabolism OS=Shigella sonnei OX=624 GN=ybaY PE=4 SV=1
41	17	A0A0I2VSW5	0.00	22	15	15		5.77E6	5.77E6	2.36E6	2.36E6	1.00:1.00	5.77E6	5.77E6	2.36E6	2360000	1.00:1.00	0.619423	55.5529	0.00218044	89685	LPS-assembly protein LptD OS=Shigella sonnei OX=624 GN=imp PE=3 SV=1
31	56	A0A0H8IDU0	0.00	55	8	8	Oxidation (M); Formylation	1.53E7	1.53E7	1.08E7	1.08E7	1.00:1.00	1.53E7	1.53E7	1.08E7	10800000	1.00:1.00	2.83465	50.1392	0.00196795	17688	Chaperone protein Skp OS=Shigella sonnei OX=624 GN=skp PE=3 SV=1
58	67	A0A0I0NC79	0.00	51	6	6	Carbamidomethylation; Formylation	1.25E7	1.25E7	10000000	10000000	1.00:1.00	1.25E7	1.25E7	10000000	10000000	1.00:1.00	2.62467	49.622	0.00194765	18906	Lipoprotein OS=Shigella sonnei OX=624 GN=ybjP PE=4 SV=1
37	36	A0A0I0HLN1	0.00	49	15	15	Oxidation (M); Deamidation (NQ); Dethiomethyl	1.24E7	1.24E7	7.09E6	7.09E6	1.00:1.00	1.24E7	1.24E7	7.09E6	7090000	1.00:1.00	1.86089	49.5649	0.00194541	26635	Oxidative stress defense protein OS=Shigella sonnei OX=624 GN=yggE PE=4 SV=1
43	19	A0A0H9XJH8	0.00	23	16	16	Acetaldehyde +28	5.03E6	5.03E6	2.44E6	2.44E6	1.00:1.00	5.03E6	5.03E6	2.44E6	2440000	1.00:1.00	0.64042	49.0491	0.00192517	76589	Carboxy-terminal protease OS=Shigella sonnei OX=624 GN=prc PE=3 SV=1
29	84	A0A0H9SEQ6	0.00	58	7	7	Deamidation (NQ); Formylation; Ammonia-loss (N); Dihydroxy	1.98E7	1.98E7	1.3E7	1.3E7	1.00:1.00	1.98E7	1.98E7	1.3E7	13000000	1.00:1.00	3.41207	47.8066	0.0018764	14011	Protein ygiW OS=Shigella sonnei OX=624 GN=ygiW_1 PE=4 SV=1
44	37	A0A0I4CGM6	0.00	19	8	8	Carbamidomethylation	5.8E6	5.8E6	3.81E6	3.81E6	1.00:1.00	5.8E6	5.8E6	3.81E6	3810000	1.00:1.00	1	45.664	0.0017923	45664	Bifunctional glucose-1-phosphatase/inositol phosphatase OS=Shigella sonnei OX=624 GN=agp PE=4 SV=1
46	24	A0A0H9XKS6	0.00	27	16	16	Carbamidomethylation; Pyro-glu from Q	5.2E6	5.2E6	2.83E6	2.83E6	1.00:1.00	5.2E6	5.2E6	2.83E6	2830000	1.00:1.00	0.742782	44.8076	0.00175869	60324	Dipeptide transport protein OS=Shigella sonnei OX=624 GN=dppA_2 PE=4 SV=1
27	20	A0A0I3XAR6	0.00	69	17	16	Pyro-glu from Q	1.12E7	1.12E7	5.45E6	5.45E6	1.00:1.00	1.12E7	1.12E7	5.45E6	5450000	1.00:1.00	1.43045	40.7434	0.00159917	28483	Histidine ABC transporter substrate-binding protein HisJ OS=Shigella sonnei OX=624 GN=hisJ PE=3 SV=1
38	51	A0A0H8K5P1	0.00	54	9	9	Oxidation (M)	1.19E7	1.19E7	6.92E6	6.92E6	1.00:1.00	1.19E7	1.19E7	6.92E6	6920000	1.00:1.00	1.81627	38.2761	0.00150233	21074	Hyperosmotically inducible periplasmic protein OS=Shigella sonnei OX=624 GN=osmY PE=4 SV=1
57	55	A0A0I2NSK6	0.00	33	8	8	Deamidation (NQ); Formylation	6.83E6	6.83E6	4.48E6	4.48E6	1.00:1.00	6.83E6	6.83E6	4.48E6	4480000	1.00:1.00	1.17585	37.5438	0.00147359	31929	Maltose operon protein MalM OS=Shigella sonnei OX=624 GN=malM PE=4 SV=1
67	59	A0A0I3WGC7	0.00	16	6	5	Pyro-glu from Q	4.24E6	4.24E6	3.62E6	3.62E6	1.00:1.00	4.24E6	4.24E6	3.62E6	3620000	1.00:1.00	0.950131	37.1273	0.00145724	39076	Branched chain amino acid ABC transporter substrate-binding protein OS=Shigella sonnei OX=624 GN=livJ PE=4 SV=1
83	88	A0A0H7YP23	0.00	19	5	5	Dethiomethyl	5.65E6	5.65E6	4.93E6	4.93E6	1.00:1.00	5.65E6	5.65E6	4.93E6	4930000	1.00:1.00	1.29396	36.2413	0.00142246	28008	Lipoprotein OS=Shigella sonnei OX=624 GN=mlaA PE=4 SV=1
6	97	A0A0I4M7I8	0.00	23	14	3	Oxidation (M); Deamidation (NQ); Acetylation (N-term); Carbamylation; Dehydration; 12 more	3.21E6	3.21E6	3.21E6	3.21E6	1.00:1.00	3.21E6	3.21E6	3.21E6	3210000	1.00:1.00	0.84252	34.7657	0.00136455	41264	Outer membrane protein N OS=Shigella sonnei OX=624 GN=ompN_3 PE=4 SV=1
47	52	A0A0H8E719	0.00	24	8	8	Deamidation (NQ); Pyro-glu from Q	4.15E6	4.15E6	2.67E6	2.67E6	1.00:1.00	4.15E6	4.15E6	2.67E6	2670000	1.00:1.00	0.700787	32.3063	0.00126802	46100	Pectinesterase OS=Shigella sonnei OX=624 GN=ybhC PE=4 SV=1
34	8	A0A0I0E769	0.00	37	20	20	Deamidation (NQ)	4.77E6	4.77E6	1.49E6	1.49E6	1.00:1.00	4.77E6	4.77E6	1.49E6	1490000	1.00:1.00	0.391076	31.6083	0.00124062	80824	Ferrichrome outer membrane transporter OS=Shigella sonnei OX=624 GN=fhuA PE=3 SV=1
68	80	A0A0I1VI83	0.00	24	5	5	Deamidation (NQ); Deoxy	5.88E6	5.88E6	4.58E6	4.58E6	1.00:1.00	5.88E6	5.88E6	4.58E6	4580000	1.00:1.00	1.2021	30.0032	0.00117762	24959	Putative polymerase/proteinase OS=Shigella sonnei OX=624 GN=yajG PE=4 SV=1
49	40	A0A0I2QQ17	0.00	59	9	9		9.33E6	9.33E6	5.65E6	5.65E6	1.00:1.00	9.33E6	9.33E6	5.65E6	5650000	1.00:1.00	1.48294	29.7448	0.00116748	20058	Osmotically-inducible protein OsmY OS=Shigella sonnei OX=624 GN=yraP PE=4 SV=1
50	31	A0A0H8N3K1	0.00	30	9	9	Deamidation (NQ)	4.65E6	4.65E6	2.7E6	2.7E6	1.00:1.00	4.65E6	4.65E6	2.7E6	2700000	1.00:1.00	0.708661	28.9233	0.00113523	40814	Glycerophosphodiester phosphodiesterase OS=Shigella sonnei OX=624 GN=glpQ PE=4 SV=1
54	29	A0A0I2T7P1	0.00	41	12	12	Ammonia-loss (N)	4.94E6	4.94E6	2.7E6	2.7E6	1.00:1.00	4.94E6	4.94E6	2.7E6	2700000	1.00:1.00	0.708661	26.7073	0.00104826	37687	Thiosulfate transporter subunit OS=Shigella sonnei OX=624 GN=cysP PE=4 SV=1
51	54	A0A0I2T857	0.00	29	8	8	Deamidation (NQ)	4.54E6	4.54E6	2.67E6	2.67E6	1.00:1.00	4.54E6	4.54E6	2.67E6	2670000	1.00:1.00	0.700787	26.2312	0.00102957	37431	Endolytic peptidoglycan transglycosylase RlpA OS=Shigella sonnei OX=624 GN=rlpA PE=3 SV=1
45	48	A0A0I2SFE4	0.00	42	10	10		4.79E6	4.79E6	2.85E6	2.85E6	1.00:1.00	4.79E6	4.79E6	2.85E6	2850000	1.00:1.00	0.748031	24.9281	0.000978424	33325	L D-transpeptidase OS=Shigella sonnei OX=624 GN=ybiS PE=4 SV=1
53	39	A0A0I2I8S3	0.00	31	9	9	Oxidation (M); Deamidation (NQ); Dethiomethyl	4.26E6	4.26E6	2.23E6	2.23E6	1.00:1.00	4.26E6	4.26E6	2.23E6	2230000	1.00:1.00	0.585302	24.4311	0.000958915	41741	Outer membrane lipoprotein group 4 capsule (G4C) polysaccharide OS=Shigella sonnei OX=624 GN=yccZ PE=4 SV=1
52	23	A0A0H7LA33	0.00	19	14	14		2.71E6	2.71E6	1.02E6	1.02E6	1.00:1.00	2.71E6	2.71E6	1.02E6	1020000	1.00:1.00	0.267717	22.3672	0.000877907	83548	Beta-glucosidase OS=Shigella sonnei OX=624 GN=bglX PE=3 SV=1
60	43	A0A0H9PY82	0.00	47	10	10	Deamidation (NQ)	3.71E6	3.71E6	2.96E6	2.96E6	1.00:1.00	3.71E6	3.71E6	2.96E6	2960000	1.00:1.00	0.776903	20.8777	0.000819446	26873	Arginine ABC transporter periplasmic substrate-binding protein ArtJ OS=Shigella sonnei OX=624 GN=artJ PE=3 SV=1
101	105	A0A0H8E949	0.00	5	4	4		1.3E6	1.3E6	1.06E6	1.06E6	1.00:1.00	1.3E6	1.3E6	1.06E6	1060000	1.00:1.00	0.278215	20.4313	0.000801924	73437	Murein transglycosylase OS=Shigella sonnei OX=624 GN=slt PE=4 SV=1
76	68	A0A0H9G761	0.00	20	8	8	Pyro-glu from Q	2.38E6	2.38E6	1.73E6	1.73E6	1.00:1.00	2.38E6	2.38E6	1.73E6	1730000	1.00:1.00	0.454068	19.7075	0.000773514	43402	Maltodextrin-binding protein OS=Shigella sonnei OX=624 GN=malE PE=3 SV=1
84	46	A0A0H7LK15	0.00	18	7	7	Deamidation (NQ)	2.26E6	2.26E6	1.84E6	1.84E6	1.00:1.00	2.26E6	2.26E6	1.84E6	1840000	1.00:1.00	0.48294	19.5161	0.000766002	40411	Membrane-bound lytic murein transglycosylase A OS=Shigella sonnei OX=624 GN=mltA PE=4 SV=1
73	60	A0A0I4CFS1	0.00	20	7	6	Pyro-glu from Q	2.61E6	2.61E6	1.87E6	1.87E6	1.00:1.00	2.61E6	2.61E6	1.87E6	1870000	1.00:1.00	0.490814	19.3278	0.00075861	39379	Branched chain amino acid ABC transporter substrate-binding protein OS=Shigella sonnei OX=624 GN=livK PE=4 SV=1
48	26	A0A1X9WVS5	0.00	47	12	12	Pyro-glu from Q	5.24E6	5.24E6	2.5E6	2.5E6	1.00:1.00	5.24E6	5.24E6	2.5E6	2500000	1.00:1.00	0.656168	19.0545	0.000747883	29039	Cystine-binding periplasmic protein OS=Shigella sonnei OX=624 GN=BZ172_22890 PE=3 SV=1
69	42	A0A0I5PIL1	0.00	44	10	10	Ubiquitin; Dethiomethyl	3.48E6	3.48E6	2.53E6	2.53E6	1.00:1.00	3.48E6	3.48E6	2.53E6	2530000	1.00:1.00	0.664042	18.4796	0.000725321	27829	Outer membrane protein assembly factor BamD OS=Shigella sonnei OX=624 GN=yfiO PE=3 SV=1
56	28	A0A0I3A0M8	0.00	49	12	12	Deamidation (NQ)	2.94E6	2.94E6	1.79E6	1.79E6	1.00:1.00	2.94E6	2.94E6	1.79E6	1790000	1.00:1.00	0.469816	17.3062	0.000679263	36836	L-asparaginase 2 OS=Shigella sonnei OX=624 GN=ansB PE=3 SV=1
79	99	A0A0I4GC37	0.00	23	4	4	Oxidation (M); Dethiomethyl	3.29E6	3.29E6	2.28E6	2.28E6	1.00:1.00	3.29E6	3.29E6	2.28E6	2280000	1.00:1.00	0.598425	16.6727	0.000654401	27861	MltA-interacting protein OS=Shigella sonnei OX=624 GN=mipA PE=4 SV=1
64	41	A0A1X9WWW4	0.00	18	9	9		1.97E6	1.97E6	1000000	1000000	1.00:1.00	1.97E6	1.97E6	1000000	1000000	1.00:1.00	0.262467	16.4633	0.000646179	62725	Glucans biosynthesis protein D OS=Shigella sonnei OX=624 GN=mdoD PE=3 SV=1
62	33	A0A0I4GQR6	0.00	28	10	10	Deamidation (NQ)	2.1E6	2.1E6	1.21E6	1.21E6	1.00:1.00	2.1E6	2.1E6	1.21E6	1210000	1.00:1.00	0.317585	16.0971	0.000631809	50686	Copper transporter OS=Shigella sonnei OX=624 GN=cusC PE=3 SV=1
71	45	A0A0H8IZA2	0.00	38	9	9	Pyro-glu from Q	2.63E6	2.63E6	2000000	2000000	1.00:1.00	2.63E6	2.63E6	2000000	2000000	1.00:1.00	0.524934	14.8357	0.000582298	28262	Cell division coordinator CpoB OS=Shigella sonnei OX=624 GN=ygbF PE=3 SV=1
87	98	A0A0I4Y188	0.00	41	4	4	Carbamidomethylation; Dethiomethyl; Replacement of 2 protons by iron	4.49E6	4.49E6	4.34E6	4.34E6	1.00:1.00	4.49E6	4.49E6	4.34E6	4340000	1.00:1.00	1.13911	14.2639	0.000559855	12522	Acid stress chaperone HdeB OS=Shigella sonnei OX=624 GN=hdeB PE=3 SV=1
61	44	A0A0I0YZR0	0.00	30	8	8	Deamidation (NQ)	2.79E6	2.79E6	1.6E6	1.6E6	1.00:1.00	2.79E6	2.79E6	1.6E6	1600000	1.00:1.00	0.419948	14.0426	0.00055117	33439	Glutamate/aspartate ABC transporter substrate-binding protein OS=Shigella sonnei OX=624 GN=gltI PE=4 SV=1
116	92	A0A0I1EEN7	0.00	5	4	4		5.08E5	5.08E5	4.91E5	4.91E5	1.00:1.00	5.08E5	5.08E5	4.91E5	491000	1.00:1.00	0.128871	13.8923	0.000545271	107800	Pitrilysin OS=Shigella sonnei OX=624 GN=ptrA PE=3 SV=1
82	74	A0A0I2D7Q8	0.00	34	6	6	Deamidation (NQ)	2.46E6	2.46E6	1.85E6	1.85E6	1.00:1.00	2.46E6	2.46E6	1.85E6	1850000	1.00:1.00	0.485564	13.034	0.000511582	26843	Metalloprotease OS=Shigella sonnei OX=624 GN=yggG PE=3 SV=1
102	57	A0A1S9IZN4	0.00	8	5	5		6.59E5	6.59E5	6.07E5	6.07E5	1.00:1.00	6.59E5	6.59E5	6.07E5	607000	1.00:1.00	0.159318	12.8921	0.000506014	80921	TonB-dependent siderophore receptor OS=Shigella sonnei OX=624 GN=BZ172_09575 PE=3 SV=1
77	78	A0A0I2VBT6	0.00	33	5	5	Deamidation (NQ); Ammonia-loss (N)	2.64E6	2.64E6	2.16E6	2.16E6	1.00:1.00	2.64E6	2.64E6	2.16E6	2160000	1.00:1.00	0.566929	12.765	0.000501022	22516	Penicillin-binding protein activator LpoB OS=Shigella sonnei OX=624 GN=ycfM PE=3 SV=1
105	83	A0A0I1XIQ0	0.00	5	4	4		5.36E5	5.36E5	5.08E5	5.08E5	1.00:1.00	5.36E5	5.36E5	5.08E5	508000	1.00:1.00	0.133333	12.4075	0.00048699	93056	Periplasmic nitrate reductase OS=Shigella sonnei OX=624 GN=napA PE=3 SV=1
90	64	A0A0I3L1I0	0.00	17	6	6	Carbamidomethylation	9.32E5	9.32E5	8.18E5	8.18E5	1.00:1.00	9.32E5	9.32E5	8.18E5	818000	1.00:1.00	0.214698	11.9117	0.00046753	55481	Peptidase M16 OS=Shigella sonnei OX=624 GN=yhjJ PE=4 SV=1
63	32	A0A0H8HKB9	0.00	30	9	9		1.83E6	1.83E6	1.21E6	1.21E6	1.00:1.00	1.83E6	1.83E6	1.21E6	1210000	1.00:1.00	0.317585	11.3419	0.000445168	35713	Galactose ABC transporter periplasmic galactose-binding protein OS=Shigella sonnei OX=624 GN=mglB PE=4 SV=1
97	93	A0A0H8BPS1	0.00	8	5	5		7.65E5	7.65E5	5.58E5	5.58E5	1.00:1.00	7.65E5	7.65E5	5.58E5	558000	1.00:1.00	0.146457	11.3183	0.000444242	77281	TonB-dependent receptor OS=Shigella sonnei OX=624 GN=fecA_1 PE=3 SV=1
94	87	A0A0H9R698	0.00	37	4	4	Carbamidomethylation	3.05E6	3.05E6	3.04E6	3.04E6	1.00:1.00	3.05E6	3.05E6	3.04E6	3040000	1.00:1.00	0.7979	11.3142	0.000444081	14180	Outer membrane lipoprotein RcsF OS=Shigella sonnei OX=624 GN=rcsF PE=3 SV=1
85	72	A0A0I1G7R3	0.00	13	5	5		1.46E6	1.46E6	1.02E6	1.02E6	1.00:1.00	1.46E6	1.46E6	1.02E6	1020000	1.00:1.00	0.267717	11.0133	0.00043227	41138	Iron uptake system component EfeO OS=Shigella sonnei OX=624 GN=efeO PE=4 SV=1
81	125	A0A0I1ARW9	0.00	37	3	3	Carbamidomethylation; Oxidation (M); Deamidation (NQ)	3.51E6	3.51E6	3.35E6	3.35E6	1.00:1.00	3.51E6	3.51E6	3.35E6	3350000	1.00:1.00	0.879265	10.5143	0.000412682	11958	Putative lipoprotein OS=Shigella sonnei OX=624 GN=BZ172_14225 PE=4 SV=1
74	63	A0A0I3ESH2	0.00	38	7	7	Deamidation (NQ)	1.93E6	1.93E6	1.32E6	1.32E6	1.00:1.00	1.93E6	1.93E6	1.32E6	1320000	1.00:1.00	0.346457	10.1921	0.000400036	29418	Lipoprotein OS=Shigella sonnei OX=624 GN=metQ PE=3 SV=1
65	35	A0A0H8S3D1	0.00	34	9	9		1.55E6	1.55E6	9.76E5	9.76E5	1.00:1.00	1.55E6	1.55E6	9.76E5	976000	1.00:1.00	0.256168	8.76709	0.000344106	34224	Taurine ABC transporter substrate-binding protein OS=Shigella sonnei OX=624 GN=tauA PE=4 SV=1
120	114	A0A0H8NJW0	0.00	12	3	3	Dethiomethyl	1.33E6	1.33E6	1.29E6	1.29E6	1.00:1.00	1.33E6	1.33E6	1.29E6	1290000	1.00:1.00	0.338583	8.68058	0.000340711	25638	Thiol:disulfide interchange protein OS=Shigella sonnei OX=624 GN=dsbC PE=3 SV=1
106	66	A0A0I3E9E7	0.00	6	4	4		4.35E5	4.35E5	4.19E5	4.19E5	1.00:1.00	4.35E5	4.35E5	4.19E5	419000	1.00:1.00	0.109974	8.65669	0.000339773	78716	Group 4 capsule (G4C) polysaccharide lipoprotein YmcA OS=Shigella sonnei OX=624 GN=ymcA PE=4 SV=1
110	118	A0A0I1E2F5	0.00	9	3	3		8.4E5	8.4E5	8.4E5	8.4E5	1.00:1.00	8.4E5	8.4E5	8.4E5	840000	1.00:1.00	0.220472	8.56293	0.000336093	38839	Putrescine-binding periplasmic protein OS=Shigella sonnei OX=624 GN=potD PE=3 SV=1
91	89	A0A0I4MPA5	0.00	28	6	6	Carboxymethyl (KW X@N-term)	1.67E6	1.67E6	1.34E6	1.34E6	1.00:1.00	1.67E6	1.67E6	1.34E6	1340000	1.00:1.00	0.351706	8.42793	0.000330794	23963	Phospholipid-binding protein OS=Shigella sonnei OX=624 GN=ttg2D PE=4 SV=1
70	53	A0A0I1KXR9	0.00	45	8	8	Deamidation (NQ)	2.37E6	2.37E6	1.28E6	1.28E6	1.00:1.00	2.37E6	2.37E6	1.28E6	1280000	1.00:1.00	0.335958	7.91719	0.000310748	23566	Outer-membrane lipoprotein LolB OS=Shigella sonnei OX=624 GN=lolB PE=3 SV=1
109	79	A0A1S9IT79	0.00	8	4	4		5.21E5	5.21E5	4.88E5	4.88E5	1.00:1.00	5.21E5	5.21E5	4.88E5	488000	1.00:1.00	0.128084	7.41389	0.000290993	57883	Glucans biosynthesis protein G OS=Shigella sonnei OX=624 GN=mdoG PE=3 SV=1
78	71	A0A0H9P242	0.00	47	7	7	Oxidation (M)	3.13E6	3.13E6	1.85E6	1.85E6	1.00:1.00	3.13E6	3.13E6	1.85E6	1850000	1.00:1.00	0.485564	7.26696	0.000285226	14966	50S ribosomal protein L15 OS=Shigella sonnei OX=624 GN=rplO PE=3 SV=1
98	109	A0A0H9HEX0	0.00	13	3	3		8.31E5	8.31E5	8.31E5	8.31E5	1.00:1.00	8.31E5	8.31E5	8.31E5	831000	1.00:1.00	0.21811	7.22163	0.000283447	33110	Phospholipase OS=Shigella sonnei OX=624 GN=pldA PE=4 SV=1
75	30	A0A0I3HQX1	0.00	30	10	10	Deamidation (NQ)	1.25E6	1.25E6	6.84E5	6.84E5	1.00:1.00	1.25E6	1.25E6	6.84E5	684000	1.00:1.00	0.179528	6.94484	0.000272584	38684	Receptor OS=Shigella sonnei OX=624 GN=yncE_1 PE=4 SV=1
66	73	A0A1S9JDJ0	0.00	42	6	6	Oxidation (M); Pyro-glu from Q; Dethiomethyl	2.55E6	2.55E6	1.54E6	1.54E6	1.00:1.00	2.55E6	2.55E6	1.54E6	1540000	1.00:1.00	0.404199	6.82612	0.000267924	16888	C-lysozyme inhibitor OS=Shigella sonnei OX=624 GN=BZ172_17085 PE=4 SV=1
72	58	A0A0H8BPB8	0.00	34	7	7	Deamidation (NQ); Ammonia-loss (N)	1.98E6	1.98E6	1.18E6	1.18E6	1.00:1.00	1.98E6	1.98E6	1.18E6	1180000	1.00:1.00	0.309711	6.6145	0.000259618	21357	LPS-assembly lipoprotein LptE OS=Shigella sonnei OX=624 GN=lptE PE=3 SV=1
103	94	A0A0H9UMV3	0.00	12	4	4		8.54E5	8.54E5	6.86E5	6.86E5	1.00:1.00	8.54E5	8.54E5	6.86E5	686000	1.00:1.00	0.180052	6.60054	0.00025907	36659	Sulfate transporter subunit OS=Shigella sonnei OX=624 GN=sbp PE=4 SV=1
95	65	A0A0H7QKT3	0.00	33	5	5		1.43E6	1.43E6	1.26E6	1.26E6	1.00:1.00	1.43E6	1.43E6	1.26E6	1260000	1.00:1.00	0.330709	6.47858	0.000254283	19590	Lipoprotein OS=Shigella sonnei OX=624 GN=yajI PE=4 SV=1
80	47	A0A0H8ABJ7	0.00	34	7	7	Deamidation (NQ)	1.26E6	1.26E6	8.29E5	8.29E5	1.00:1.00	1.26E6	1.26E6	8.29E5	829000	1.00:1.00	0.217585	5.91614	0.000232207	27190	Amino acid ABC transporter substrate-binding protein OS=Shigella sonnei OX=624 GN=glnH PE=3 SV=1
107	75	A0A0H9VQV6	0.00	13	5	5		6.17E5	6.17E5	5.48E5	5.48E5	1.00:1.00	6.17E5	6.17E5	5.48E5	548000	1.00:1.00	0.143832	5.77471	0.000226656	40149	Lipoprotein NlpD OS=Shigella sonnei OX=624 GN=nlpD_1 PE=4 SV=1
121	115	A0A0H8F014	0.00	22	3	3		9.96E5	9.96E5	9.96E5	9.96E5	1.00:1.00	9.96E5	9.96E5	9.96E5	996000	1.00:1.00	0.261417	5.4631	0.000214425	20898	RpoE-regulated lipoprotein OS=Shigella sonnei OX=624 GN=yfeY PE=4 SV=1
114	126	A0A1Q8PMM5	0.00	26	3	3		1.84E6	1.84E6	1.84E6	1.84E6	1.00:1.00	1.84E6	1.84E6	1.84E6	1840000	1.00:1.00	0.48294	4.95931	0.000194652	10269	30S ribosomal protein S15 OS=Shigella sonnei OX=624 GN=rpsO PE=3 SV=1
104	110	A0A0H9AR71	0.00	17	3	3		8.89E5	8.89E5	8.89E5	8.89E5	1.00:1.00	8.89E5	8.89E5	8.89E5	889000	1.00:1.00	0.233333	4.6963	0.000184329	20127	Lipopolysaccharide export system protein LptA OS=Shigella sonnei OX=624 GN=lptA PE=3 SV=1
137	107	A0A0I0C2T9	0.00	16	3	3		6.3E5	6.3E5	6.3E5	6.3E5	1.00:1.00	6.3E5	6.3E5	6.3E5	630000	1.00:1.00	0.165354	4.45299	0.000174779	26930	Arginine ABC transporter periplasmic arginine-binding protein ArtI OS=Shigella sonnei OX=624 GN=artI PE=3 SV=1
92	103	A0A0I5J2Y1	0.00	37	3	3	Deamidation (NQ)	1.2E6	1.2E6	1.11E6	1.11E6	1.00:1.00	1.2E6	1.2E6	1.11E6	1110000	1.00:1.00	0.291339	4.41844	0.000173423	15166	Heat-inducible protein OS=Shigella sonnei OX=624 GN=hslJ PE=4 SV=1
119	113	A0A0H9YZC9	0.00	13	3	3		4.94E5	4.94E5	4.94E5	4.94E5	1.00:1.00	4.94E5	4.94E5	4.94E5	494000	1.00:1.00	0.129659	4.35926	0.0001711	33621	Lipoprotein NlpI OS=Shigella sonnei OX=624 GN=nlpI PE=4 SV=1
99	90	A0A0I1BL61	0.00	51	5	5		1.47E6	1.47E6	1.25E6	1.25E6	1.00:1.00	1.47E6	1.47E6	1.25E6	1250000	1.00:1.00	0.328084	4.30873	0.000169117	13133	50S ribosomal protein L19 OS=Shigella sonnei OX=624 GN=rplS PE=3 SV=1
126	100	A0A0I1JN47	0.00	25	4	4		7.38E5	7.38E5	7.15E5	7.15E5	1.00:1.00	7.38E5	7.38E5	7.15E5	715000	1.00:1.00	0.187664	4.17121	0.000163719	22227	Endo-type membrane-bound lytic murein transglycosylase A OS=Shigella sonnei OX=624 GN=mltE PE=3 SV=1
89	141	A0A0H9H2R1	0.00	65	5	5	Carbamidomethylation; Pyro-glu from Q; Ammonia-loss (N)	1.59E6	1.59E6	1.33E6	1.33E6	1.00:1.00	1.59E6	1.59E6	1.33E6	1330000	1.00:1.00	0.349081	4.13941	0.000162471	11858	Acid stress chaperone HdeA OS=Shigella sonnei OX=624 GN=hdeA PE=3 SV=1
86	61	A0A0I2BXM2	0.00	36	7	7		1.15E6	1.15E6	7.55E5	7.55E5	1.00:1.00	1.15E6	1.15E6	7.55E5	755000	1.00:1.00	0.198163	3.94819	0.000154966	19924	Outer membrane lipoprotein Blc OS=Shigella sonnei OX=624 GN=blc PE=3 SV=1
129	124	A0A0H9QUJ1	0.00	12	3	3	Deamidation (NQ)	6.49E5	6.49E5	6.49E5	6.49E5	1.00:1.00	6.49E5	6.49E5	6.49E5	649000	1.00:1.00	0.170341	3.93573	0.000154477	23105	Thiol:disulfide interchange protein OS=Shigella sonnei OX=624 GN=dsbA PE=3 SV=1
125	123	A0A0H9QGB4	0.00	24	3	3		1.2E6	1.2E6	1.2E6	1.2E6	1.00:1.00	1.2E6	1.2E6	1.2E6	1200000	1.00:1.00	0.314961	3.93512	0.000154453	12494	Heavy metal resistance protein OS=Shigella sonnei OX=624 GN=rcnB PE=4 SV=1
88	111	A0A0I1ATZ9	0.00	37	5	5		1.98E6	1.98E6	1.16E6	1.16E6	1.00:1.00	1.98E6	1.98E6	1.16E6	1160000	1.00:1.00	0.304462	3.92238	0.000153953	12883	Homeobox protein OS=Shigella sonnei OX=624 GN=BZ172_19740 PE=4 SV=1
132	129	A0A0I2CNE8	0.00	26	3	3	Carbamidomethylation	9.84E5	9.84E5	9.84E5	9.84E5	1.00:1.00	9.84E5	9.84E5	9.84E5	984000	1.00:1.00	0.258268	3.88925	0.000152652	15059	Lipoprotein OS=Shigella sonnei OX=624 GN=yedD PE=4 SV=1
115	127	A0A0H7LGY9	0.00	26	4	4	Oxidation (M)	1.13E6	1.13E6	1.11E6	1.11E6	1.00:1.00	1.13E6	1.13E6	1.11E6	1110000	1.00:1.00	0.291339	3.56191	0.000139804	12226	50S ribosomal protein L22 OS=Shigella sonnei OX=624 GN=rplV PE=3 SV=1
112	77	A0A0I3VPD9	0.00	8	4	4		2.46E5	2.46E5	2.28E5	2.28E5	1.00:1.00	2.46E5	2.46E5	2.28E5	228000	1.00:1.00	0.0598425	3.51964	0.000138145	58815	Nickel ABC transporter periplasmic nickel-binding protein NikA OS=Shigella sonnei OX=624 GN=nikA PE=4 SV=1
96	121	A0A0I0F041	0.00	44	5	5		1.9E6	1.9E6	1.55E6	1.55E6	1.00:1.00	1.9E6	1.9E6	1.55E6	1550000	1.00:1.00	0.406824	3.45801	0.000135726	8500	30S ribosomal protein S21 OS=Shigella sonnei OX=624 GN=rpsU PE=3 SV=1
93	86	A0A0H9YYI4	0.00	25	7	7	Oxidation (M)	7.59E5	7.59E5	4.73E5	4.73E5	1.00:1.00	7.59E5	7.59E5	4.73E5	473000	1.00:1.00	0.124147	3.21342	0.000126126	25884	Copper homeostasis/adhesion lipoprotein NlpE OS=Shigella sonnei OX=624 GN=cutF PE=4 SV=1
108	101	A0A0H9LS92	0.00	24	4	4		7.06E5	7.06E5	6.42E5	6.42E5	1.00:1.00	7.06E5	7.06E5	6.42E5	642000	1.00:1.00	0.168504	3.0634	0.000120238	18180	Ecotin OS=Shigella sonnei OX=624 GN=eco PE=3 SV=1
111	91	A0A0I2EHB8	0.00	38	5	5	Oxidation (M); Deamidation (NQ)	8.01E5	8.01E5	7.11E5	7.11E5	1.00:1.00	8.01E5	8.01E5	7.11E5	711000	1.00:1.00	0.186614	2.77738	0.000109011	14883	30S ribosomal protein S9 OS=Shigella sonnei OX=624 GN=rpsI PE=3 SV=1
128	120	A0A0I3I9F7	0.00	14	3	3		3.59E5	3.59E5	3.59E5	3.59E5	1.00:1.00	3.59E5	3.59E5	3.59E5	359000	1.00:1.00	0.0942257	2.57971	0.000101253	27378	Putative lipoprotein OS=Shigella sonnei OX=624 GN=yfhG PE=4 SV=1
100	117	A0A0I4QJP7	0.00	34	3	3	Oxidation (M); Dethiomethyl	1.1E6	1.1E6	8.14E5	8.14E5	1.00:1.00	1.1E6	1.1E6	8.14E5	814000	1.00:1.00	0.213648	2.06897	8.12066e-05	9684	30S ribosomal protein S20 OS=Shigella sonnei OX=624 GN=rpsT PE=3 SV=1
131	116	A0A0H7UYH1	0.00	25	3	3		3.61E5	3.61E5	3.61E5	3.61E5	1.00:1.00	3.61E5	3.61E5	3.61E5	361000	1.00:1.00	0.0947507	1.99175	7.81759e-05	21021	Outer membrane protein Slp OS=Shigella sonnei OX=624 GN=slp_1 PE=4 SV=1
118	96	A0A1Q8PG40	0.00	42	4	4		5.56E5	5.56E5	4.82E5	4.82E5	1.00:1.00	5.56E5	5.56E5	4.82E5	482000	1.00:1.00	0.126509	1.65714	6.50425e-05	13099	30S ribosomal protein S13 OS=Shigella sonnei OX=624 GN=rpsM PE=3 SV=1
117	95	A0A0I1E2Y1	0.00	16	4	3		1.67E5	1.67E5	1.67E5	1.67E5	1.00:1.00	1.67E5	1.67E5	1.67E5	167000	1.00:1.00	0.043832	1.2237	4.803e-05	27918	Histidine ABC transporter substrate-binding protein HisJ OS=Shigella sonnei OX=624 GN=argT PE=3 SV=1
127	119	A0A0I2DKM6	0.00	48	3	3		4.16E5	4.16E5	4.16E5	4.16E5	1.00:1.00	4.16E5	4.16E5	4.16E5	416000	1.00:1.00	0.109186	0.981149	3.85099e-05	8986	30S ribosomal protein S18 OS=Shigella sonnei OX=624 GN=rpsR PE=3 SV=1
167	128	A0A0H9ZQY9	0.00	26	3	3		6.48E4	6.48E4	6.48E4	6.48E4	1.00:1.00	6.48E4	6.48E4	6.48E4	64800	1.00:1.00	0.0170079	0.336535	1.32089e-05	19787	Protein DcrB OS=Shigella sonnei OX=624 GN=dcrB PE=4 SV=1
42	18	P00489	0.00	20	17	17		4.6E6	4.6E6	1.86E6	1.86E6	1.00:1.00	4.6E6	4.6E6	1.86E6	1860000	1.00:1.00			0	97289	Glycogen phosphorylase muscle form OS=Oryctolagus cuniculus GN=PYGM PE=1 SV=3
																			25477.9

## Sheet: Ss htrB OAg-
Protein Group	Protein ID	Accession	Significance	Coverage (%)	#Peptides	#Unique	PTM	Sample 1 Area	Sample 2 Area	Sample 1 Area (top-3 peptides)	Sample 2 Area (top-3 peptides)	Sample Profile (Ratio)	Group 1 Area	Group 2 Area	Group 1 Area (top-3 peptides)	Group 2 Area (top-3 peptides)	Group Profile (Ratio)	Normalization to PhosB	Normalized Area* Molecular weight	% total	Avg. Mass	Description
1	1	A0A0I0YH91	0.00	93	115	93	Oxidation (M); Deamidation (NQ); Oxidation (HW); Acetylation (K); Acetylation (N-term); 39 more	2.79E9	2.79E9	8.97E8	8.97E8	1.00:1.00	2.79E9	2.79E9	8.97E8	897000000	1.00:1.00	423.113	17139	0.491668	40507	Outer membrane porin protein C OS=Shigella sonnei OX=624 GN=ompC PE=3 SV=1
2	2	Q6W821	0.00	82	86	86	Carbamidomethylation; Oxidation (M); Deamidation (NQ); Oxidation (HW); Amidation; 29 more	1.24E9	1.24E9	3.61E8	3.61E8	1.00:1.00	1.24E9	1.24E9	3.61E8	361000000	1.00:1.00	170.283	6334.7	0.181724	37201	Outer membrane protein A OS=Shigella sonnei OX=624 GN=ompA PE=3 SV=1
4	19	A0A0I3LG52	0.00	81	42	35	Oxidation (M); Deamidation (NQ); Acetylation (K); Acetylation (N-term); Amidation; 8 more	2.07E8	2.07E8	8.25E7	8.25E7	1.00:1.00	2.07E8	2.07E8	8.25E7	82500000	1.00:1.00	38.9151	1531.19	0.0439254	39347	Outer membrane protein F OS=Shigella sonnei OX=624 GN=ompF PE=3 SV=1
3	5	A0A0I2TNG1	0.00	76	51	51	Oxidation (M); Deamidation (NQ); Carbamylation; Formylation; Methylation(KR); 5 more	1.77E8	1.77E8	4.59E7	4.59E7	1.00:1.00	1.77E8	1.77E8	4.59E7	45900000	1.00:1.00	21.6509	1068.56	0.0306538	49354	Periplasmic serine endoprotease DegP-like OS=Shigella sonnei OX=624 GN=degP PE=3 SV=1
11	57	A0A1S9JK96	0.00	58	20	20	Deamidation (NQ); Biotinylation; Formylation; Pyro-glu from Q; Ammonia-loss (N); 4 more	1.1E8	1.1E8	6.66E7	6.66E7	1.00:1.00	1.1E8	1.1E8	6.66E7	66600000	1.00:1.00	31.4151	697.729	0.0200158	22210	Uncharacterized protein OS=Shigella sonnei OX=624 GN=BZ172_09410 PE=4 SV=1
10	6	A0A0H8LY67	0.00	60	47	47	Carbamidomethylation; Oxidation (M); Deamidation (NQ); Formylation; Pyro-glu from Q; 3 more	5.55E7	5.55E7	1.13E7	1.13E7	1.00:1.00	5.55E7	5.55E7	1.13E7	11300000	1.00:1.00	5.33019	482.665	0.0138462	90553	Outer membrane protein assembly factor BamA OS=Shigella sonnei OX=624 GN=bamA PE=3 SV=1
8	3	A0A0H9L714	0.00	82	29	29	Oxidation (M); Deamidation (NQ); Formylation; Pyro-glu from Q; Dethiomethyl	7.17E7	7.17E7	1.89E7	1.89E7	1.00:1.00	7.17E7	7.17E7	1.89E7	18900000	1.00:1.00	8.91509	479.106	0.0137441	53741	Outer membrane channel protein OS=Shigella sonnei OX=624 GN=tolC PE=4 SV=1
7	115	A0A0I1IY43	0.00	58	10	10	Oxidation (M); Deamidation (NQ); Acetylation (N-term); Dehydration; Formylation; 7 more	1.81E8	1.81E8	1.16E8	1.16E8	1.00:1.00	1.81E8	1.81E8	1.16E8	116000000	1.00:1.00	54.717	455.409	0.0130643	8323	Major outer membrane lipoprotein OS=Shigella sonnei OX=624 GN=lpp_1 PE=4 SV=1
9	21	A0A0H8N1L7	0.00	66	28	19	Oxidation (M); Deamidation (NQ); Amidation; Carbamylation; Dehydration; 5 more	4.72E7	4.72E7	2.36E7	2.36E7	1.00:1.00	4.72E7	4.72E7	2.36E7	23600000	1.00:1.00	11.1321	441.131	0.0126547	39627	Phosphoporin PhoE OS=Shigella sonnei OX=624 GN=ompD_2 PE=3 SV=1
12	17	A0A0H9UZS2	0.00	60	19	19	Oxidation (M); Deamidation (NQ); Dehydration; Formylation; Pyro-glu from Q; 2 more	4.92E7	4.92E7	1.66E7	1.66E7	1.00:1.00	4.92E7	4.92E7	1.66E7	16600000	1.00:1.00	7.83019	359.844	0.0103229	45956	Tol-Pal system protein TolB OS=Shigella sonnei OX=624 GN=tolB PE=3 SV=1
20	80	A0A0H8WF61	0.00	48	8	8	Oxidation (M); Deamidation (NQ); Dehydration; Formylation; Ammonia-loss (N); 2 more	5.7E7	5.7E7	4.63E7	4.63E7	1.00:1.00	5.7E7	5.7E7	4.63E7	46300000	1.00:1.00	21.8396	340.742	0.00977487	15602	Outer membrane lipoprotein SlyB OS=Shigella sonnei OX=624 GN=slyB PE=4 SV=1
14	31	A0A0H9VE84	0.00	72	21	21	Oxidation (M); Dehydration; Formylation; Replacement of 2 protons by calcium	5.66E7	5.66E7	2.33E7	2.33E7	1.00:1.00	5.66E7	5.66E7	2.33E7	23300000	1.00:1.00	10.9906	317.759	0.00911557	28912	Peptidyl-prolyl cis-trans isomerase OS=Shigella sonnei OX=624 GN=fkpA PE=3 SV=1
13	36	A0A0I0BR13	0.00	72	19	19	Oxidation (M); Deamidation (NQ); Formylation; Dethiomethyl	5.4E7	5.4E7	2.65E7	2.65E7	1.00:1.00	5.4E7	5.4E7	2.65E7	26500000	1.00:1.00	12.5	281.887	0.00808652	22551	YfdX protein OS=Shigella sonnei OX=624 GN=yfdX PE=4 SV=1
17	56	A0A0I3LHW2	0.00	84	22	22	Oxidation (M); Deamidation (NQ); Amidation; Carbamylation; Formylation; 3 more	4.91E7	4.91E7	2.97E7	2.97E7	1.00:1.00	4.91E7	4.91E7	2.97E7	29700000	1.00:1.00	14.0094	260.618	0.00747634	18603	Outer membrane protein X OS=Shigella sonnei OX=624 GN=ompX_1 PE=4 SV=1
15	8	A0A0I5MIR7	0.00	46	30	30	Oxidation (M); Deamidation (NQ); Formylation; Pyro-glu from E; Ammonia-loss (N)	2.13E7	2.13E7	6.01E6	6.01E6	1.00:1.00	2.13E7	2.13E7	6.01E6	6010000	1.00:1.00	2.83491	241.871	0.00693857	85319	Citrate-dependent iron transport outer membrane receptor OS=Shigella sonnei OX=624 GN=fecA_1 PE=3 SV=1
24	11	A0A0I3AGD8	0.00	46	26	26	Carbamidomethylation; Oxidation (M); Deamidation (NQ); Pyro-glu from Q	2.03E7	2.03E7	6.29E6	6.29E6	1.00:1.00	2.03E7	2.03E7	6.29E6	6290000	1.00:1.00	2.96698	216.201	0.00620216	72869	Penicillin-binding protein activator LpoA OS=Shigella sonnei OX=624 GN=yraM PE=3 SV=1
16	13	A0A0I3DET7	0.00	80	25	25	Oxidation (M); Deamidation (NQ); Pyro-glu from Q	4.19E7	4.19E7	1.33E7	1.33E7	1.00:1.00	4.19E7	4.19E7	1.33E7	13300000	1.00:1.00	6.27358	212.794	0.00610442	33919	YdgH protein OS=Shigella sonnei OX=624 GN=ydgH PE=4 SV=1
25	16	A0A0I3RUP1	0.00	88	19	19	Oxidation (M); Deamidation (NQ); Formylation; Ubiquitin	2.38E7	2.38E7	10000000	10000000	1.00:1.00	2.38E7	2.38E7	10000000	10000000	1.00:1.00	4.71698	173.783	0.00498532	36842	Outer membrane protein assembly factor BamC OS=Shigella sonnei OX=624 GN=nlpB PE=3 SV=1
19	7	A0A0I1IU06	0.00	64	28	28	Oxidation (M); Deamidation (NQ); Proline oxidation to pyrrolidinone	2.47E7	2.47E7	7.14E6	7.14E6	1.00:1.00	2.47E7	2.47E7	7.14E6	7140000	1.00:1.00	3.36792	158.882	0.00455785	47175	Periplasmic serine endoprotease DegP-like OS=Shigella sonnei OX=624 GN=degQ PE=3 SV=1
21	101	A0A0H9KAR3	0.00	70	10	10	Carbamidomethylation; Oxidation (M); Deamidation (NQ); Formylation; Phosphorylation (STY); 3 more	5.05E7	5.05E7	2.73E7	2.73E7	1.00:1.00	5.05E7	5.05E7	2.73E7	27300000	1.00:1.00	12.8774	154.799	0.00444072	12021	DNA-binding transcriptional activator OsmE OS=Shigella sonnei OX=624 GN=osmE PE=4 SV=1
22	26	A0A0H8Y299	0.00	59	17	17	Oxidation (M); Deamidation (NQ)	1.96E7	1.96E7	7.78E6	7.78E6	1.00:1.00	1.96E7	1.96E7	7.78E6	7780000	1.00:1.00	3.66981	153.607	0.00440654	41857	Outer membrane protein assembly factor BamB OS=Shigella sonnei OX=624 GN=yfgL PE=3 SV=1
49	68	A0A0I1G9W6	0.00	41	11	11	Oxidation (M); Oxidation (HW); Amidation; Formylation; Pyro-glu from E; Dihydroxy	1.6E7	1.6E7	1.37E7	1.37E7	1.00:1.00	1.6E7	1.6E7	1.37E7	13700000	1.00:1.00	6.46226	148.432	0.00425807	22969	Outer membrane protein OmpW OS=Shigella sonnei OX=624 GN=ompW PE=4 SV=1
28	73	A0A0H8LY21	0.00	55	8	8	Oxidation (M); Acetylation (N-term); Formylation; Pyro-glu from E; Dethiomethyl	2.15E7	2.15E7	1.6E7	1.6E7	1.00:1.00	2.15E7	2.15E7	1.6E7	16000000	1.00:1.00	7.54717	142.068	0.00407551	18824	Peptidoglycan-associated protein OS=Shigella sonnei OX=624 GN=pal PE=3 SV=1
18	4	A0A0I2ZLB4	0.00	74	25	25	Oxidation (M); Deamidation (NQ); Formylation; Pyro-glu from Q	1.9E7	1.9E7	6.01E6	6.01E6	1.00:1.00	1.9E7	1.9E7	6.01E6	6010000	1.00:1.00	2.83491	134.046	0.00384537	47284	Chaperone SurA OS=Shigella sonnei OX=624 GN=surA PE=3 SV=1
23	9	A0A0I0E769	0.00	54	32	32	Oxidation (M); Deamidation (NQ); Oxidation (HW); Methylation(KR); Pyro-glu from Q	1.3E7	1.3E7	3.43E6	3.43E6	1.00:1.00	1.3E7	1.3E7	3.43E6	3430000	1.00:1.00	1.61792	130.767	0.00375132	80824	Ferrichrome outer membrane transporter OS=Shigella sonnei OX=624 GN=fhuA PE=3 SV=1
33	18	A0A0I1R9L6	0.00	41	15	15	Carbamidomethylation; Oxidation (M); Deamidation (NQ); Oxidation (HW)	1.23E7	1.23E7	5.12E6	5.12E6	1.00:1.00	1.23E7	1.23E7	5.12E6	5120000	1.00:1.00	2.41509	120.711	0.00346285	49982	Maltoporin OS=Shigella sonnei OX=624 GN=lamB PE=2 SV=1
26	12	A0A0H9XJH8	0.00	43	25	25	Oxidation (M); Pyro-glu from Q; Acetaldehyde +28; Ethylation	9.22E6	9.22E6	3.32E6	3.32E6	1.00:1.00	9.22E6	9.22E6	3.32E6	3320000	1.00:1.00	1.56604	119.941	0.00344076	76589	Carboxy-terminal protease OS=Shigella sonnei OX=624 GN=prc PE=3 SV=1
27	39	A0A0I0HLN1	0.00	63	16	16	Oxidation (M); Deamidation (NQ); Formylation; Pyro-glu from Q	2.09E7	2.09E7	9.4E6	9.4E6	1.00:1.00	2.09E7	2.09E7	9.4E6	9400000	1.00:1.00	4.43396	118.099	0.0033879	26635	Oxidative stress defense protein OS=Shigella sonnei OX=624 GN=yggE PE=4 SV=1
42	23	A0A0H9XKS6	0.00	34	18	18	Carbamidomethylation; Oxidation (M); Formylation; Pyro-glu from Q	6.73E6	6.73E6	3.82E6	3.82E6	1.00:1.00	6.73E6	6.73E6	3.82E6	3820000	1.00:1.00	1.80189	108.697	0.0031182	60324	Dipeptide transport protein OS=Shigella sonnei OX=624 GN=dppA_2 PE=4 SV=1
30	89	A0A0I0PQX2	0.00	53	7	7	Carbamidomethylation; Oxidation (M); Formylation	2.73E7	2.73E7	1.87E7	1.87E7	1.00:1.00	2.73E7	2.73E7	1.87E7	18700000	1.00:1.00	8.82075	100.336	0.00287835	11375	Uncharacterized protein OS=Shigella sonnei OX=624 GN=BZ172_00640 PE=4 SV=1
43	20	A0A1Q8PG94	0.00	28	15	15	Deamidation (NQ)	3.88E6	3.88E6	2.04E6	2.04E6	1.00:1.00	3.88E6	3.88E6	2.04E6	2040000	1.00:1.00	0.962264	79.0105	0.00226658	82109	Outer membrane receptor FepA OS=Shigella sonnei OX=624 GN=fepA PE=3 SV=1
32	14	A0A1Q8PQS2	0.00	47	19	19	Oxidation (M); Deamidation (NQ); Formylation	6.72E6	6.72E6	2.72E6	2.72E6	1.00:1.00	6.72E6	6.72E6	2.72E6	2720000	1.00:1.00	1.28302	78.2718	0.00224539	61006	Oligopeptide ABC transporter substrate-binding protein OppA OS=Shigella sonnei OX=624 GN=BZ172_28175 PE=4 SV=1
46	46	A0A0H8E719	0.00	28	9	9	Oxidation (M); Deamidation (NQ); Pyro-glu from Q	5.95E6	5.95E6	3.57E6	3.57E6	1.00:1.00	5.95E6	5.95E6	3.57E6	3570000	1.00:1.00	1.68396	77.6307	0.00222699	46100	Pectinesterase OS=Shigella sonnei OX=624 GN=ybhC PE=4 SV=1
57	50	A0A0H8ZVC4	0.00	34	10	10	Oxidation (M); Deamidation (NQ); Amidation	5.48E6	5.48E6	3.32E6	3.32E6	1.00:1.00	5.48E6	5.48E6	3.32E6	3320000	1.00:1.00	1.56604	75.9701	0.00217936	48511	Long-chain fatty acid outer membrane transporter OS=Shigella sonnei OX=624 GN=fadL PE=4 SV=1
35	227	A0A0I4IYY6	0.00	40	3	3	Deamidation (NQ); Dehydration; Formylation; Ubiquitin; Replacement of 2 protons by calcium	3.58E7	3.58E7	3.28E7	3.28E7	1.00:1.00	3.58E7	3.58E7	3.28E7	32800000	1.00:1.00	15.4717	74.4189	0.00213486	4810	Entericidin B OS=Shigella sonnei OX=624 GN=ecnB PE=4 SV=1
66	76	A0A0I1VI83	0.00	24	5	5	Deamidation (NQ)	8.14E6	8.14E6	6.28E6	6.28E6	1.00:1.00	8.14E6	8.14E6	6.28E6	6280000	1.00:1.00	2.96226	73.9352	0.00212098	24959	Putative polymerase/proteinase OS=Shigella sonnei OX=624 GN=yajG PE=4 SV=1
60	75	A0A0I0NC79	0.00	51	7	7	Carbamidomethylation; Deamidation (NQ); Formylation	1.11E7	1.11E7	8.15E6	8.15E6	1.00:1.00	1.11E7	1.11E7	8.15E6	8150000	1.00:1.00	3.84434	72.6811	0.00208501	18906	Lipoprotein OS=Shigella sonnei OX=624 GN=ybjP PE=4 SV=1
31	27	A0A0I5PIL1	0.00	68	16	16	Oxidation (M); Pyro-glu from Q; Ubiquitin; Dethiomethyl	1.2E7	1.2E7	5.49E6	5.49E6	1.00:1.00	1.2E7	1.2E7	5.49E6	5490000	1.00:1.00	2.58962	72.0666	0.00206738	27829	Outer membrane protein assembly factor BamD OS=Shigella sonnei OX=624 GN=yfiO PE=3 SV=1
53	78	A0A0I0TBL0	0.00	79	8	8	Oxidation (M); Replacement of 2 protons by calcium	7.92E6	7.92E6	7.18E6	7.18E6	1.00:1.00	7.92E6	7.92E6	7.18E6	7180000	1.00:1.00	3.38679	66.1068	0.00189641	19519	Glycoprotein/polysaccharide metabolism OS=Shigella sonnei OX=624 GN=ybaY PE=4 SV=1
29	10	A0A0H7LA33	0.00	47	32	32		5.94E6	5.94E6	1.64E6	1.64E6	1.00:1.00	5.94E6	5.94E6	1.64E6	1640000	1.00:1.00	0.773585	64.6315	0.00185409	83548	Beta-glucosidase OS=Shigella sonnei OX=624 GN=bglX PE=3 SV=1
40	15	A0A0I2VSW5	0.00	30	20	20	Oxidation (M)	3.77E6	3.77E6	1.38E6	1.38E6	1.00:1.00	3.77E6	3.77E6	1.38E6	1380000	1.00:1.00	0.650943	58.3799	0.00167475	89685	LPS-assembly protein LptD OS=Shigella sonnei OX=624 GN=imp PE=3 SV=1
37	106	A0A1S9JAD4	0.00	55	6	6	Oxidation (M); Deamidation (NQ); Carboxylation (DKW)	1.7E7	1.7E7	1.45E7	1.45E7	1.00:1.00	1.7E7	1.7E7	1.45E7	14500000	1.00:1.00	6.83962	56.8031	0.00162951	8305	Uncharacterized protein OS=Shigella sonnei OX=624 GN=BZ172_05650 PE=4 SV=1
39	83	A0A0H8IDU0	0.00	49	8	8	Oxidation (M); Formylation	9.06E6	9.06E6	6.38E6	6.38E6	1.00:1.00	9.06E6	9.06E6	6.38E6	6380000	1.00:1.00	3.00943	53.2309	0.00152704	17688	Chaperone protein Skp OS=Shigella sonnei OX=624 GN=skp PE=3 SV=1
47	44	A0A0I2T857	0.00	31	9	9	Deamidation (NQ); Pyro-glu from Q	5.14E6	5.14E6	3000000	3000000	1.00:1.00	5.14E6	5.14E6	3000000	3000000	1.00:1.00	1.41509	52.9684	0.00151951	37431	Endolytic peptidoglycan transglycosylase RlpA OS=Shigella sonnei OX=624 GN=rlpA PE=3 SV=1
45	74	A0A0I2VBT6	0.00	33	5	5	Oxidation (M); Deamidation (NQ); Pyro-glu from Q; Ammonia-loss (N)	7.72E6	7.72E6	4.79E6	4.79E6	1.00:1.00	7.72E6	7.72E6	4.79E6	4790000	1.00:1.00	2.25943	50.8734	0.00145941	22516	Penicillin-binding protein activator LpoB OS=Shigella sonnei OX=624 GN=ycfM PE=3 SV=1
41	22	A0A0I1G7R3	0.00	46	15	15	Oxidation (M); Dethiomethyl	4.89E6	4.89E6	2.44E6	2.44E6	1.00:1.00	4.89E6	4.89E6	2.44E6	2440000	1.00:1.00	1.15094	47.3475	0.00135826	41138	Iron uptake system component EfeO OS=Shigella sonnei OX=624 GN=efeO PE=4 SV=1
36	41	A0A0I2SFE4	0.00	60	11	11	Oxidation (M)	5.81E6	5.81E6	2.96E6	2.96E6	1.00:1.00	5.81E6	5.81E6	2.96E6	2960000	1.00:1.00	1.39623	46.5292	0.00133479	33325	L D-transpeptidase OS=Shigella sonnei OX=624 GN=ybiS PE=4 SV=1
5	61	A0A0I4M7I8	0.00	18	19	2	Oxidation (M); Deamidation (NQ); Acetylation (N-term); Carbamylation; Dehydration; 11 more	2.23E6	2.23E6	2.23E6	2.23E6	1.00:1.00	2.23E6	2.23E6	2.23E6	2230000	1.00:1.00	1.05189	43.4051	0.00124516	41264	Outer membrane protein N OS=Shigella sonnei OX=624 GN=ompN_3 PE=4 SV=1
51	30	A0A0H8N3K1	0.00	37	11	11	Carbamidomethylation; Deamidation (NQ)	3.99E6	3.99E6	2.17E6	2.17E6	1.00:1.00	3.99E6	3.99E6	2.17E6	2170000	1.00:1.00	1.02358	41.7766	0.00119845	40814	Glycerophosphodiester phosphodiesterase OS=Shigella sonnei OX=624 GN=glpQ PE=4 SV=1
44	34	A0A0I2I8S3	0.00	37	11	11	Oxidation (M); Deamidation (NQ); Dethiomethyl	5.56E6	5.56E6	2.12E6	2.12E6	1.00:1.00	5.56E6	5.56E6	2.12E6	2120000	1.00:1.00	1	41.741	0.00119743	41741	Outer membrane lipoprotein group 4 capsule (G4C) polysaccharide OS=Shigella sonnei OX=624 GN=yccZ PE=4 SV=1
34	28	A0A0I3XAR6	0.00	67	15	15	Carbamidomethylation; Pyro-glu from Q	6.02E6	6.02E6	2.91E6	2.91E6	1.00:1.00	6.02E6	6.02E6	2.91E6	2910000	1.00:1.00	1.37264	39.0969	0.00112158	28483	Histidine ABC transporter substrate-binding protein HisJ OS=Shigella sonnei OX=624 GN=hisJ PE=3 SV=1
87	103	A0A0H7YP23	0.00	19	5	5	Oxidation (M); Pyro-glu from Q	3.18E6	3.18E6	2.71E6	2.71E6	1.00:1.00	3.18E6	3.18E6	2.71E6	2710000	1.00:1.00	1.2783	35.8027	0.00102707	28008	Lipoprotein OS=Shigella sonnei OX=624 GN=mlaA PE=4 SV=1
56	42	A0A0H9PY82	0.00	55	11	11	Oxidation (M); Deamidation (NQ)	4.08E6	4.08E6	2.5E6	2.5E6	1.00:1.00	4.08E6	4.08E6	2.5E6	2500000	1.00:1.00	1.17925	31.6899	0.000909088	26873	Arginine ABC transporter periplasmic substrate-binding protein ArtJ OS=Shigella sonnei OX=624 GN=artJ PE=3 SV=1
61	32	A0A0I2T7P1	0.00	42	12	12	Pyro-glu from Q; Ammonia-loss (N)	3.1E6	3.1E6	1.7E6	1.7E6	1.00:1.00	3.1E6	3.1E6	1.7E6	1700000	1.00:1.00	0.801887	30.2207	0.000866943	37687	Thiosulfate transporter subunit OS=Shigella sonnei OX=624 GN=cysP PE=4 SV=1
90	77	A0A0H8V525	0.00	3	4	4		4.11E5	4.11E5	3.84E5	3.84E5	1.00:1.00	4.11E5	4.11E5	3.84E5	384000	1.00:1.00	0.181132	25.3105	0.000726083	139735	Autotransporter outer membrane beta-barrel domain-containing protein OS=Shigella sonnei OX=624 GN=pet PE=4 SV=1
69	33	A0A1S9IZN4	0.00	22	13	13	Oxidation (M); Deamidation (NQ)	1.23E6	1.23E6	6.51E5	6.51E5	1.00:1.00	1.23E6	1.23E6	6.51E5	651000	1.00:1.00	0.307075	24.8489	0.00071284	80921	TonB-dependent siderophore receptor OS=Shigella sonnei OX=624 GN=BZ172_09575 PE=3 SV=1
73	47	A0A0H7LK15	0.00	32	10	10	Oxidation (M); Deamidation (NQ); Pyro-glu from Q	2.12E6	2.12E6	1.29E6	1.29E6	1.00:1.00	2.12E6	2.12E6	1.29E6	1290000	1.00:1.00	0.608491	24.5897	0.000705406	40411	Membrane-bound lytic murein transglycosylase A OS=Shigella sonnei OX=624 GN=mltA PE=4 SV=1
55	24	A0A1X9WVS5	0.00	59	15	15	Pyro-glu from Q	4.05E6	4.05E6	1.79E6	1.79E6	1.00:1.00	4.05E6	4.05E6	1.79E6	1790000	1.00:1.00	0.84434	24.5188	0.000703371	29039	Cystine-binding periplasmic protein OS=Shigella sonnei OX=624 GN=BZ172_22890 PE=3 SV=1
67	55	A0A0I4CGM6	0.00	21	7	7	Deamidation (NQ)	1.78E6	1.78E6	1.13E6	1.13E6	1.00:1.00	1.78E6	1.78E6	1.13E6	1130000	1.00:1.00	0.533019	24.3398	0.000698236	45664	Bifunctional glucose-1-phosphatase/inositol phosphatase OS=Shigella sonnei OX=624 GN=agp PE=4 SV=1
64	25	A0A0I2XYB0	0.00	25	13	13	Deamidation (NQ)	1.42E6	1.42E6	6.96E5	6.96E5	1.00:1.00	1.42E6	1.42E6	6.96E5	696000	1.00:1.00	0.328302	24.2694	0.000696217	73924	Catecholate siderophore receptor CirA OS=Shigella sonnei OX=624 GN=cirA PE=3 SV=1
62	54	A0A0H8K5P1	0.00	41	7	7	Oxidation (M)	4.06E6	4.06E6	2.4E6	2.4E6	1.00:1.00	4.06E6	4.06E6	2.4E6	2400000	1.00:1.00	1.13208	23.8574	0.000684397	21074	Hyperosmotically inducible periplasmic protein OS=Shigella sonnei OX=624 GN=osmY PE=4 SV=1
63	53	A0A0I1E2F5	0.00	29	10	10	Oxidation (M); Pyro-glu from Q	2.33E6	2.33E6	1.3E6	1.3E6	1.00:1.00	2.33E6	2.33E6	1.3E6	1300000	1.00:1.00	0.613208	23.8164	0.000683221	38839	Putrescine-binding periplasmic protein OS=Shigella sonnei OX=624 GN=potD PE=3 SV=1
68	48	A0A0I3L1I0	0.00	23	9	9	Carbamidomethylation; Oxidation (M)	1.63E6	1.63E6	8.65E5	8.65E5	1.00:1.00	1.63E6	1.63E6	8.65E5	865000	1.00:1.00	0.408019	22.6373	0.000649397	55481	Peptidase M16 OS=Shigella sonnei OX=624 GN=yhjJ PE=4 SV=1
74	45	A0A1X9WWW4	0.00	19	10	10		1.37E6	1.37E6	7.46E5	7.46E5	1.00:1.00	1.37E6	1.37E6	7.46E5	746000	1.00:1.00	0.351887	22.0721	0.000633183	62725	Glucans biosynthesis protein D OS=Shigella sonnei OX=624 GN=mdoD PE=3 SV=1
52	35	A0A0I3HQX1	0.00	38	12	12	Oxidation (M); Deamidation (NQ); Pyro-glu from Q	2.84E6	2.84E6	1.18E6	1.18E6	1.00:1.00	2.84E6	2.84E6	1.18E6	1180000	1.00:1.00	0.556604	21.5317	0.00061768	38684	Receptor OS=Shigella sonnei OX=624 GN=yncE_1 PE=4 SV=1
71	65	A0A0H9YZC9	0.00	29	7	7	Deamidation (NQ)	1.98E6	1.98E6	1.33E6	1.33E6	1.00:1.00	1.98E6	1.98E6	1.33E6	1330000	1.00:1.00	0.627358	21.0924	0.000605079	33621	Lipoprotein NlpI OS=Shigella sonnei OX=624 GN=nlpI PE=4 SV=1
54	37	A0A0H8S3D1	0.00	38	11	11		2.09E6	2.09E6	1.3E6	1.3E6	1.00:1.00	2.09E6	2.09E6	1.3E6	1300000	1.00:1.00	0.613208	20.9864	0.000602038	34224	Taurine ABC transporter substrate-binding protein OS=Shigella sonnei OX=624 GN=tauA PE=4 SV=1
65	52	A0A0H8IZA2	0.00	45	9	9	Oxidation (M); Pyro-glu from Q	2.65E6	2.65E6	1.52E6	1.52E6	1.00:1.00	2.65E6	2.65E6	1.52E6	1520000	1.00:1.00	0.716981	20.2633	0.000581295	28262	Cell division coordinator CpoB OS=Shigella sonnei OX=624 GN=ygbF PE=3 SV=1
70	43	A0A0I4GQR6	0.00	19	8	8		1.48E6	1.48E6	8.23E5	8.23E5	1.00:1.00	1.48E6	1.48E6	8.23E5	823000	1.00:1.00	0.388208	19.6767	0.000564466	50686	Copper transporter OS=Shigella sonnei OX=624 GN=cusC PE=3 SV=1
58	58	A0A1S9JR02	0.00	39	9	9	Carbamidomethylation; Oxidation (M); Pyro-glu from Q; Dethiomethyl	3.31E6	3.31E6	1.18E6	1.18E6	1.00:1.00	3.31E6	3.31E6	1.18E6	1180000	1.00:1.00	0.556604	18.8004	0.000539328	33777	Zinc ABC transporter substrate-binding protein OS=Shigella sonnei OX=624 GN=BZ172_23450 PE=3 SV=1
89	51	A0A0I1EEN7	0.00	8	7	7	Oxidation (M)	5.13E5	5.13E5	3.66E5	3.66E5	1.00:1.00	5.13E5	5.13E5	3.66E5	366000	1.00:1.00	0.172642	18.6108	0.000533887	107800	Pitrilysin OS=Shigella sonnei OX=624 GN=ptrA PE=3 SV=1
76	59	A0A0I2QQ17	0.00	34	6	6		3.2E6	3.2E6	1.95E6	1.95E6	1.00:1.00	3.2E6	3.2E6	1.95E6	1950000	1.00:1.00	0.919811	18.4496	0.000529264	20058	Osmotically-inducible protein OsmY OS=Shigella sonnei OX=624 GN=yraP PE=4 SV=1
79	66	A0A0I2D7Q8	0.00	37	7	7	Deamidation (NQ)	1.93E6	1.93E6	1.44E6	1.44E6	1.00:1.00	1.93E6	1.93E6	1.44E6	1440000	1.00:1.00	0.679245	18.233	0.00052305	26843	Metalloprotease OS=Shigella sonnei OX=624 GN=yggG PE=3 SV=1
78	117	A0A0I1ARW9	0.00	37	3	3	Carbamidomethylation; Oxidation (M); Deamidation (NQ)	3.17E6	3.17E6	3.15E6	3.15E6	1.00:1.00	3.17E6	3.17E6	3.15E6	3150000	1.00:1.00	1.48585	17.7678	0.000509705	11958	Putative lipoprotein OS=Shigella sonnei OX=624 GN=BZ172_14225 PE=4 SV=1
48	40	A0A0I1KXR9	0.00	66	11	11	Oxidation (M); Deamidation (NQ)	3.34E6	3.34E6	1.49E6	1.49E6	1.00:1.00	3.34E6	3.34E6	1.49E6	1490000	1.00:1.00	0.70283	16.5629	0.00047514	23566	Outer-membrane lipoprotein LolB OS=Shigella sonnei OX=624 GN=lolB PE=3 SV=1
72	49	A0A0H9FUU1	0.00	17	8	8		8.22E5	8.22E5	5.75E5	5.75E5	1.00:1.00	8.22E5	8.22E5	5.75E5	575000	1.00:1.00	0.271226	16.4922	0.000473112	60806	Bifunctional UDP-sugar hydrolase/5'-nucleotidase OS=Shigella sonnei OX=624 GN=ushA_2 PE=3 SV=1
83	72	A0A0H9VQV6	0.00	13	5	5		1.22E6	1.22E6	8.29E5	8.29E5	1.00:1.00	1.22E6	1.22E6	8.29E5	829000	1.00:1.00	0.391038	15.6998	0.00045038	40149	Lipoprotein NlpD OS=Shigella sonnei OX=624 GN=nlpD_1 PE=4 SV=1
106	107	A0A0H7VPK5	0.00	14	3	3	Oxidation (M)	1.01E6	1.01E6	9.74E5	9.74E5	1.00:1.00	1.01E6	1.01E6	9.74E5	974000	1.00:1.00	0.459434	15.4586	0.000443461	33647	Nucleoside-specific channel-forming protein Tsx OS=Shigella sonnei OX=624 GN=tsx PE=4 SV=1
75	38	A0A1S9IT79	0.00	15	8	8		9.19E5	9.19E5	5.63E5	5.63E5	1.00:1.00	9.19E5	9.19E5	5.63E5	563000	1.00:1.00	0.265566	15.3718	0.00044097	57883	Glucans biosynthesis protein G OS=Shigella sonnei OX=624 GN=mdoG PE=3 SV=1
110	92	A0A0I0C2T9	0.00	22	5	5	Deamidation (NQ)	1.35E6	1.35E6	1.2E6	1.2E6	1.00:1.00	1.35E6	1.35E6	1.2E6	1200000	1.00:1.00	0.566038	15.2434	0.000437288	26930	Arginine ABC transporter periplasmic arginine-binding protein ArtI OS=Shigella sonnei OX=624 GN=artI PE=3 SV=1
80	64	A0A0I0YZR0	0.00	19	5	5	Deamidation (NQ)	1.06E6	1.06E6	9.35E5	9.35E5	1.00:1.00	1.06E6	1.06E6	9.35E5	935000	1.00:1.00	0.441038	14.7479	0.000423072	33439	Glutamate/aspartate ABC transporter substrate-binding protein OS=Shigella sonnei OX=624 GN=gltI PE=4 SV=1
88	102	A0A0H9R698	0.00	45	4	4	Carbamidomethylation	2.08E6	2.08E6	2.01E6	2.01E6	1.00:1.00	2.08E6	2.08E6	2.01E6	2010000	1.00:1.00	0.948113	13.4442	0.000385676	14180	Outer membrane lipoprotein RcsF OS=Shigella sonnei OX=624 GN=rcsF PE=3 SV=1
98	63	A0A0H8BPS1	0.00	6	4	4		3.77E5	3.77E5	3.34E5	3.34E5	1.00:1.00	3.77E5	3.77E5	3.34E5	334000	1.00:1.00	0.157547	12.1754	0.000349276	77281	TonB-dependent receptor OS=Shigella sonnei OX=624 GN=fecA_1 PE=3 SV=1
81	60	A0A0H8BPB8	0.00	42	7	7	Oxidation (M); Deamidation (NQ)	1.65E6	1.65E6	1.12E6	1.12E6	1.00:1.00	1.65E6	1.65E6	1.12E6	1120000	1.00:1.00	0.528302	11.2829	0.000323674	21357	LPS-assembly lipoprotein LptE OS=Shigella sonnei OX=624 GN=lptE PE=3 SV=1
92	112	A0A0I4Y188	0.00	40	4	4	Carbamidomethylation; Oxidation (M)	1.93E6	1.93E6	1.88E6	1.88E6	1.00:1.00	1.93E6	1.93E6	1.88E6	1880000	1.00:1.00	0.886792	11.1044	0.000318553	12522	Acid stress chaperone HdeB OS=Shigella sonnei OX=624 GN=hdeB PE=3 SV=1
100	88	A0A0I3A0M8	0.00	19	5	5		6.67E5	6.67E5	5.99E5	5.99E5	1.00:1.00	6.67E5	6.67E5	5.99E5	599000	1.00:1.00	0.282547	10.4079	0.000298572	36836	L-asparaginase 2 OS=Shigella sonnei OX=624 GN=ansB PE=3 SV=1
96	71	A0A0I3WGC7	0.00	16	5	4	Pyro-glu from Q	5.51E5	5.51E5	5.28E5	5.28E5	1.00:1.00	5.51E5	5.51E5	5.28E5	528000	1.00:1.00	0.249057	9.73214	0.000279186	39076	Branched chain amino acid ABC transporter substrate-binding protein OS=Shigella sonnei OX=624 GN=livJ PE=4 SV=1
97	67	A0A0H8F014	0.00	44	5	5		1.13E6	1.13E6	9.76E5	9.76E5	1.00:1.00	1.13E6	1.13E6	9.76E5	976000	1.00:1.00	0.460377	9.62097	0.000275997	20898	RpoE-regulated lipoprotein OS=Shigella sonnei OX=624 GN=yfeY PE=4 SV=1
77	105	A0A0I2CNE8	0.00	37	6	6	Carbamidomethylation; Oxidation (M)	1.69E6	1.69E6	1.34E6	1.34E6	1.00:1.00	1.69E6	1.69E6	1.34E6	1340000	1.00:1.00	0.632075	9.51842	0.000273055	15059	Lipoprotein OS=Shigella sonnei OX=624 GN=yedD PE=4 SV=1
84	69	A0A0I4MPA5	0.00	33	7	7	Deamidation (NQ); Pyro-glu from Q	1.1E6	1.1E6	8.25E5	8.25E5	1.00:1.00	1.1E6	1.1E6	8.25E5	825000	1.00:1.00	0.389151	9.32522	0.000267513	23963	Phospholipid-binding protein OS=Shigella sonnei OX=624 GN=ttg2D PE=4 SV=1
82	79	A0A0I3ESH2	0.00	28	5	5		8.51E5	8.51E5	6.6E5	6.6E5	1.00:1.00	8.51E5	8.51E5	6.6E5	660000	1.00:1.00	0.311321	9.15843	0.000262728	29418	Lipoprotein OS=Shigella sonnei OX=624 GN=metQ PE=3 SV=1
94	144	A0A0H7I5K9	0.00	49	2	2	Deamidation (NQ)	2.16E6	2.16E6	1.52E6	1.52E6	1.00:1.00	2.16E6	2.16E6	1.52E6	1520000	1.00:1.00	0.716981	8.8203	0.000253028	12302	Outer membrane protein assembly factor BamE OS=Shigella sonnei OX=624 GN=smpA PE=3 SV=1
38	87	A0A0I1WS78	0.00	17	9	3	Carbamylation; Propionamide (K X@N-term); 3-sulfanylpropanoyl; Persulfide	6.25E5	6.25E5	4.25E5	4.25E5	1.00:1.00	6.25E5	6.25E5	4.25E5	425000	1.00:1.00	0.200472	7.80276	0.000223838	38922	Outer membrane phosphoporin protein E OS=Shigella sonnei OX=624 GN=phoE PE=3 SV=1
117	85	A0A0H8NJW0	0.00	24	3	3		6.42E5	6.42E5	6.42E5	6.42E5	1.00:1.00	6.42E5	6.42E5	6.42E5	642000	1.00:1.00	0.30283	7.76396	0.000222725	25638	Thiol:disulfide interchange protein OS=Shigella sonnei OX=624 GN=dsbC PE=3 SV=1
103	95	A0A0I2NSK6	0.00	13	4	4		4.94E5	4.94E5	4.73E5	4.73E5	1.00:1.00	4.94E5	4.94E5	4.73E5	473000	1.00:1.00	0.223113	7.12378	0.00020436	31929	Maltose operon protein MalM OS=Shigella sonnei OX=624 GN=malM PE=4 SV=1
99	155	A0A0H9H2R1	0.00	65	4	4	Carbamidomethylation; Pyro-glu from Q	1.26E6	1.26E6	1.25E6	1.25E6	1.00:1.00	1.26E6	1.26E6	1.25E6	1250000	1.00:1.00	0.589623	6.99175	0.000200572	11858	Acid stress chaperone HdeA OS=Shigella sonnei OX=624 GN=hdeA PE=3 SV=1
101	94	A0A0I4GC37	0.00	28	4	4	Oxidation (M); Deamidation (NQ); Dethiomethyl	8.08E5	8.08E5	5.28E5	5.28E5	1.00:1.00	8.08E5	8.08E5	5.28E5	528000	1.00:1.00	0.249057	6.93897	0.000199058	27861	MltA-interacting protein OS=Shigella sonnei OX=624 GN=mipA PE=4 SV=1
116	93	A0A0H8HKB9	0.00	13	4	4		4.08E5	4.08E5	3.77E5	3.77E5	1.00:1.00	4.08E5	4.08E5	3.77E5	377000	1.00:1.00	0.17783	6.35085	0.000182187	35713	Galactose ABC transporter periplasmic galactose-binding protein OS=Shigella sonnei OX=624 GN=mglB PE=4 SV=1
128	96	A0A0I3E9E7	0.00	5	3	3		1.66E5	1.66E5	1.66E5	1.66E5	1.00:1.00	1.66E5	1.66E5	1.66E5	166000	1.00:1.00	0.0783019	6.16361	0.000176816	78716	Group 4 capsule (G4C) polysaccharide lipoprotein YmcA OS=Shigella sonnei OX=624 GN=ymcA PE=4 SV=1
91	122	A0A0I5J2Y1	0.00	13	1	1		8.36E5	8.36E5	8.36E5	8.36E5	1.00:1.00	8.36E5	8.36E5	8.36E5	836000	1.00:1.00	0.39434	5.98055	0.000171564	15166	Heat-inducible protein OS=Shigella sonnei OX=624 GN=hslJ PE=4 SV=1
85	90	A0A1S9JDJ0	0.00	33	5	5	Oxidation (M); Pyro-glu from Q	1.14E6	1.14E6	7.5E5	7.5E5	1.00:1.00	1.14E6	1.14E6	7.5E5	750000	1.00:1.00	0.353774	5.97453	0.000171392	16888	C-lysozyme inhibitor OS=Shigella sonnei OX=624 GN=BZ172_17085 PE=4 SV=1
104	98	A0A0H9UMV3	0.00	10	3	3		3.38E5	3.38E5	3.38E5	3.38E5	1.00:1.00	3.38E5	3.38E5	3.38E5	338000	1.00:1.00	0.159434	5.84469	0.000167667	36659	Sulfate transporter subunit OS=Shigella sonnei OX=624 GN=sbp PE=4 SV=1
109	119	A0A0H9LS92	0.00	15	3	3		6.5E5	6.5E5	6.5E5	6.5E5	1.00:1.00	6.5E5	6.5E5	6.5E5	650000	1.00:1.00	0.306604	5.57406	0.000159903	18180	Ecotin OS=Shigella sonnei OX=624 GN=eco PE=3 SV=1
93	62	A0A0H8ABJ7	0.00	27	5	5		5.45E5	5.45E5	4.31E5	4.31E5	1.00:1.00	5.45E5	5.45E5	4.31E5	431000	1.00:1.00	0.203302	5.52778	0.000158576	27190	Amino acid ABC transporter substrate-binding protein OS=Shigella sonnei OX=624 GN=glnH PE=3 SV=1
131	168	A0A0H8E949	0.00	2	2	2		1.58E5	1.58E5	1.58E5	1.58E5	1.00:1.00	1.58E5	1.58E5	1.58E5	158000	1.00:1.00	0.0745283	5.47313	0.000157008	73437	Murein transglycosylase OS=Shigella sonnei OX=624 GN=slt PE=4 SV=1
86	91	A0A0H9SEQ6	0.00	58	5	5	Deamidation (NQ)	1.03E6	1.03E6	7.92E5	7.92E5	1.00:1.00	1.03E6	1.03E6	7.92E5	792000	1.00:1.00	0.373585	5.2343	0.000150157	14011	Protein ygiW OS=Shigella sonnei OX=624 GN=ygiW_1 PE=4 SV=1
127	163	A0A0I0RTP7	0.00	5	2	2		2.69E5	2.69E5	2.69E5	2.69E5	1.00:1.00	2.69E5	2.69E5	2.69E5	269000	1.00:1.00	0.126887	5.12559	0.000147038	40395	Putative lipoprotein OS=Shigella sonnei OX=624 GN=BZ172_17655 PE=4 SV=1
122	161	A0A0H9H1I6	0.00	14	2	2		8.41E5	8.41E5	8.41E5	8.41E5	1.00:1.00	8.41E5	8.41E5	8.41E5	841000	1.00:1.00	0.396698	4.87106	0.000139736	12279	Cation efflux system protein cusF OS=Shigella sonnei OX=624 GN=cusF PE=4 SV=1
102	70	A0A0H9YYI4	0.00	25	6	6	Oxidation (M)	5.34E5	5.34E5	3.83E5	3.83E5	1.00:1.00	5.34E5	5.34E5	3.83E5	383000	1.00:1.00	0.18066	4.67621	0.000134147	25884	Copper homeostasis/adhesion lipoprotein NlpE OS=Shigella sonnei OX=624 GN=cutF PE=4 SV=1
95	81	A0A0I2BXM2	0.00	27	5	5		6.4E5	6.4E5	4.96E5	4.96E5	1.00:1.00	6.4E5	6.4E5	4.96E5	496000	1.00:1.00	0.233962	4.66146	0.000133724	19924	Outer membrane lipoprotein Blc OS=Shigella sonnei OX=624 GN=blc PE=3 SV=1
126	156	A0A0H9HEX0	0.00	10	2	2		2.9E5	2.9E5	2.9E5	2.9E5	1.00:1.00	2.9E5	2.9E5	2.9E5	290000	1.00:1.00	0.136792	4.5292	0.000129929	33110	Phospholipase OS=Shigella sonnei OX=624 GN=pldA PE=4 SV=1
115	116	A0A0H9QUJ1	0.00	13	3	3		3.92E5	3.92E5	3.92E5	3.92E5	1.00:1.00	3.92E5	3.92E5	3.92E5	392000	1.00:1.00	0.184906	4.27225	0.000122558	23105	Thiol:disulfide interchange protein OS=Shigella sonnei OX=624 GN=dsbA PE=3 SV=1
134	100	A0A0I1XIQ0	0.00	4	3	3		9.44E4	9.44E4	9.44E4	9.44E4	1.00:1.00	9.44E4	9.44E4	9.44E4	94400	1.00:1.00	0.0445283	4.14363	0.000118868	93056	Periplasmic nitrate reductase OS=Shigella sonnei OX=624 GN=napA PE=3 SV=1
113	111	A0A0I1JN47	0.00	24	3	3	Oxidation (M)	4.77E5	4.77E5	3.92E5	3.92E5	1.00:1.00	4.77E5	4.77E5	3.92E5	392000	1.00:1.00	0.184906	4.1099	0.000117901	22227	Endo-type membrane-bound lytic murein transglycosylase A OS=Shigella sonnei OX=624 GN=mltE PE=3 SV=1
119	110	A0A0H9QGB4	0.00	39	3	3		6.85E5	6.85E5	6.85E5	6.85E5	1.00:1.00	6.85E5	6.85E5	6.85E5	685000	1.00:1.00	0.323113	4.03698	0.000115809	12494	Heavy metal resistance protein OS=Shigella sonnei OX=624 GN=rcnB PE=4 SV=1
111	99	A0A0I3I9F7	0.00	18	4	4		3.66E5	3.66E5	3.09E5	3.09E5	1.00:1.00	3.66E5	3.66E5	3.09E5	309000	1.00:1.00	0.145755	3.99047	0.000114475	27378	Putative lipoprotein OS=Shigella sonnei OX=624 GN=yfhG PE=4 SV=1
132	97	A0A0I3VPD9	0.00	9	4	4		1.5E5	1.5E5	1.31E5	1.31E5	1.00:1.00	1.5E5	1.5E5	1.31E5	131000	1.00:1.00	0.0617925	3.63432	0.000104258	58815	Nickel ABC transporter periplasmic nickel-binding protein NikA OS=Shigella sonnei OX=624 GN=nikA PE=4 SV=1
133	126	A0A0H9ZU11	0.00	8	3	3	Dihydroxy	1.66E5	1.66E5	1.66E5	1.66E5	1.00:1.00	1.66E5	1.66E5	1.66E5	166000	1.00:1.00	0.0783019	3.39157	9.7294e-05	43314	Elongation factor Tu OS=Shigella sonnei OX=624 GN=tuf2 PE=3 SV=1
133	125	A0A0I2S4R7	0.00	8	3	3	Dihydroxy	1.66E5	1.66E5	1.66E5	1.66E5	1.00:1.00	1.66E5	1.66E5	1.66E5	166000	1.00:1.00	0.0783019	3.38922	9.72267e-05	43284	Elongation factor Tu OS=Shigella sonnei OX=624 GN=tuf PE=3 SV=1
114	104	A0A0I2Z4S2	0.00	29	4	4		5.64E5	5.64E5	5.3E5	5.3E5	1.00:1.00	5.64E5	5.64E5	5.3E5	530000	1.00:1.00	0.25	3.37425	9.67972e-05	13497	50S ribosomal protein L20 OS=Shigella sonnei OX=624 GN=rplT PE=3 SV=1
107	84	A0A0I4CFS1	0.00	9	3	2	Pyro-glu from Q	1.81E5	1.81E5	1.81E5	1.81E5	1.00:1.00	1.81E5	1.81E5	1.81E5	181000	1.00:1.00	0.0853774	3.36207	9.6448e-05	39379	Branched chain amino acid ABC transporter substrate-binding protein OS=Shigella sonnei OX=624 GN=livK PE=4 SV=1
125	114	A0A0I1CCP7	0.00	21	3	3		4.77E5	4.77E5	4.77E5	4.77E5	1.00:1.00	4.77E5	4.77E5	4.77E5	477000	1.00:1.00	0.225	3.23212	9.27201e-05	14365	50S ribosomal protein L17 OS=Shigella sonnei OX=624 GN=rplQ PE=3 SV=1
148	204	A0A0I4K1E8	0.00	4	1	1		2.29E5	2.29E5	2.29E5	2.29E5	1.00:1.00	2.29E5	2.29E5	2.29E5	229000	1.00:1.00	0.108019	2.95194	8.46824e-05	27328	Group 4 capsule (G4C) polysaccharide YmcB OS=Shigella sonnei OX=624 GN=ymcB_1 PE=4 SV=1
105	82	A0A0H7QKT3	0.00	18	3	3		3.17E5	3.17E5	3.17E5	3.17E5	1.00:1.00	3.17E5	3.17E5	3.17E5	317000	1.00:1.00	0.149528	2.92926	8.40318e-05	19590	Lipoprotein OS=Shigella sonnei OX=624 GN=yajI PE=4 SV=1
171	243	A0A0I4YGN8	0.00	3	1	1	Oxidation (HW)	1.43E5	1.43E5	1.43E5	1.43E5	1.00:1.00	1.43E5	1.43E5	1.43E5	143000	1.00:1.00	0.0674528	2.72051	7.80433e-05	40332	Tartrate dehydrogenase OS=Shigella sonnei OX=624 GN=ttuC PE=4 SV=1
108	108	A0A1Q8PG40	0.00	33	3	3		4.09E5	4.09E5	4.09E5	4.09E5	1.00:1.00	4.09E5	4.09E5	4.09E5	409000	1.00:1.00	0.192925	2.52712	7.24955e-05	13099	30S ribosomal protein S13 OS=Shigella sonnei OX=624 GN=rpsM PE=3 SV=1
121	158	A0A0I4QJP7	0.00	24	2	2	Oxidation (M)	5.47E5	5.47E5	5.47E5	5.47E5	1.00:1.00	5.47E5	5.47E5	5.47E5	547000	1.00:1.00	0.258019	2.49865	7.1679e-05	9684	30S ribosomal protein S20 OS=Shigella sonnei OX=624 GN=rpsT PE=3 SV=1
142	238	A0A1Q8PMM5	0.00	8	1	1		5.14E5	5.14E5	5.14E5	5.14E5	1.00:1.00	5.14E5	5.14E5	5.14E5	514000	1.00:1.00	0.242453	2.48975	7.14235e-05	10269	30S ribosomal protein S15 OS=Shigella sonnei OX=624 GN=rpsO PE=3 SV=1
129	159	A0A1S9ISE3	0.00	9	2	2	Oxidation (M)	1.95E5	1.95E5	1.95E5	1.95E5	1.00:1.00	1.95E5	1.95E5	1.95E5	195000	1.00:1.00	0.0919811	2.41892	6.93916e-05	26298	Uncharacterized protein OS=Shigella sonnei OX=624 GN=BZ172_07380 PE=4 SV=1
120	120	A0A0H9UMC7	0.00	19	2	2		3.77E5	3.77E5	3.77E5	3.77E5	1.00:1.00	3.77E5	3.77E5	3.77E5	377000	1.00:1.00	0.17783	2.18927	6.28036e-05	12311	50S ribosomal protein L7/L12 OS=Shigella sonnei OX=624 GN=rplL PE=3 SV=1
145	143	A0A0I0DAW8	0.00	7	2	2		1.11E5	1.11E5	1.11E5	1.11E5	1.00:1.00	1.11E5	1.11E5	1.11E5	111000	1.00:1.00	0.0523585	2.10329	6.03372e-05	40171	Membrane-bound lytic murein transglycosylase C OS=Shigella sonnei OX=624 GN=mltC PE=3 SV=1
118	118	A0A0I3L141	0.00	22	3	3	Pyro-glu from Q	4.25E5	4.25E5	2.66E5	2.66E5	1.00:1.00	4.25E5	4.25E5	2.66E5	266000	1.00:1.00	0.125472	1.74293	4.99994e-05	13891	DUF1425 domain-containing protein OS=Shigella sonnei OX=624 GN=BZ172_22400 PE=4 SV=1
124	113	A0A0H7W7V8	0.00	16	2	2		2.96E5	2.96E5	2.96E5	2.96E5	1.00:1.00	2.96E5	2.96E5	2.96E5	296000	1.00:1.00	0.139623	1.72825	4.95783e-05	12378	Putative histidinol-phosphate/aromatic aminotransferase and cobyric acid decarboxylase OS=Shigella sonnei OX=624 GN=yebY PE=4 SV=1
155	148	A0A0H7QLN8	0.00	2	1	1		6.59E4	6.59E4	6.59E4	6.59E4	1.00:1.00	6.59E4	6.59E4	6.59E4	65900	1.00:1.00	0.0310849	1.67619	4.8085e-05	53923	Beta-barrel assembly-enhancing protease OS=Shigella sonnei OX=624 GN=yggG_2 PE=3 SV=1
143	239	A0A0I2DJB8	0.00	7	1	1		2.92E5	2.92E5	2.92E5	2.92E5	1.00:1.00	2.92E5	2.92E5	2.92E5	292000	1.00:1.00	0.137736	1.5425	4.42499e-05	11199	50S ribosomal protein L23 OS=Shigella sonnei OX=624 GN=rplW PE=3 SV=1
167	136	A0A0I5GT18	0.00	1	1	1		3.63E4	3.63E4	3.63E4	3.63E4	1.00:1.00	3.63E4	3.63E4	3.63E4	36300	1.00:1.00	0.0171226	1.52713	4.3809e-05	89188	TonB-dependent receptor OS=Shigella sonnei OX=624 GN=BZ172_26055 PE=3 SV=1
130	162	A0A0H7VBX7	0.00	12	2	2		1.81E5	1.81E5	1.81E5	1.81E5	1.00:1.00	1.81E5	1.81E5	1.81E5	181000	1.00:1.00	0.0853774	1.32676	3.80609e-05	15540	DNA-binding protein OS=Shigella sonnei OX=624 GN=hns PE=3 SV=1
156	130	A0A0H9DSD5	0.00	5	2	2		4.88E4	4.88E4	4.88E4	4.88E4	1.00:1.00	4.88E4	4.88E4	4.88E4	48800	1.00:1.00	0.0230189	1.29992	3.72909e-05	56472	Glutathione-binding protein GsiB OS=Shigella sonnei OX=624 GN=gsiB PE=4 SV=1
152	229	A0A0I4DUC4	0.00	3	1	1		6.7E4	6.7E4	6.7E4	6.7E4	1.00:1.00	6.7E4	6.7E4	6.7E4	67000	1.00:1.00	0.0316038	1.28981	3.70009e-05	40812	Putrescine-binding periplasmic protein OS=Shigella sonnei OX=624 GN=potF_1 PE=3 SV=1
112	157	A0A0I1ATZ9	0.00	37	3	3	Deamidation (NQ)	3.47E5	3.47E5	200000	200000	1.00:1.00	3.47E5	3.47E5	200000	200000	1.00:1.00	0.0943396	1.21538	3.48656e-05	12883	Homeobox protein OS=Shigella sonnei OX=624 GN=BZ172_19740 PE=4 SV=1
123	226	A0A0I0QC36	0.00	56	2	2		6.39E5	6.39E5	3.68E5	3.68E5	1.00:1.00	6.39E5	6.39E5	3.68E5	368000	1.00:1.00	0.173585	1.20607	3.45985e-05	6948	Lipoprotein OS=Shigella sonnei OX=624 GN=BZ172_27595 PE=4 SV=1
135	86	A0A0H9ZQY9	0.00	41	5	5		1.77E5	1.77E5	1.24E5	1.24E5	1.00:1.00	1.77E5	1.77E5	1.24E5	124000	1.00:1.00	0.0584906	1.15735	3.3201e-05	19787	Protein DcrB OS=Shigella sonnei OX=624 GN=dcrB PE=4 SV=1
159	139	A0A0I5BLX9	0.00	5	2	2		5.09E4	5.09E4	5.09E4	5.09E4	1.00:1.00	5.09E4	5.09E4	5.09E4	50900	1.00:1.00	0.0240094	1.12981	3.2411e-05	47057	Periplasmic AppA protein OS=Shigella sonnei OX=624 GN=appA_2 PE=4 SV=1
140	167	A0A1S9JQL4	0.00	3	1	1		5.69E4	5.69E4	5.69E4	5.69E4	1.00:1.00	5.69E4	5.69E4	5.69E4	56900	1.00:1.00	0.0268396	1.08314	3.10721e-05	40356	Murein transglycosylase OS=Shigella sonnei OX=624 GN=BZ172_04975 PE=4 SV=1
147	209	A0A0H7LGY9	0.00	6	1	1		1.84E5	1.84E5	1.84E5	1.84E5	1.00:1.00	1.84E5	1.84E5	1.84E5	184000	1.00:1.00	0.0867925	1.06112	3.04405e-05	12226	50S ribosomal protein L22 OS=Shigella sonnei OX=624 GN=rplV PE=3 SV=1
138	127	A0A0I0EM34	0.00	3	1	1		9.6E4	9.6E4	9.6E4	9.6E4	1.00:1.00	9.6E4	9.6E4	9.6E4	96000	1.00:1.00	0.045283	1.00392	2.87996e-05	22170	OmpA family lipoprotein OS=Shigella sonnei OX=624 GN=yiaD PE=3 SV=1
146	175	A0A0H9DRJ0	0.00	12	1	1		2.59E5	2.59E5	2.59E5	2.59E5	1.00:1.00	2.59E5	2.59E5	2.59E5	259000	1.00:1.00	0.12217	0.962332	2.76064e-05	7877	Putative lipoprotein OS=Shigella sonnei OX=624 GN=ygdR PE=4 SV=1
137	137	A0A0I1ZQ05	0.00	8	2	2		7.52E4	7.52E4	7.52E4	7.52E4	1.00:1.00	7.52E4	7.52E4	7.52E4	75200	1.00:1.00	0.0354717	0.937269	2.68875e-05	26423	Probable transcriptional regulatory protein YebC OS=Shigella sonnei OX=624 GN=yeeN_1 PE=3 SV=1
165	185	A0A0H7RD09	0.00	3	1	1		5.71E4	5.71E4	5.71E4	5.71E4	1.00:1.00	5.71E4	5.71E4	5.71E4	57100	1.00:1.00	0.026934	0.880256	2.52519e-05	32682	Acetolactate synthase OS=Shigella sonnei OX=624 GN=BZ172_12050 PE=4 SV=1
6	109	A0A0H7V9A9	0.00	9	11	1	Oxidation (M); Deamidation (NQ); Acetylation (N-term); Carbamylation; Dehydration; 9 more	4.38E4	4.38E4	4.38E4	4.38E4	1.00:1.00	4.38E4	4.38E4	4.38E4	43800	1.00:1.00	0.0206604	0.847571	2.43143e-05	41024	Phosphoporin PhoE OS=Shigella sonnei OX=624 GN=ompD PE=3 SV=1
141	231	A0A0H8LBR3	0.00	13	1	1		1.87E5	1.87E5	1.87E5	1.87E5	1.00:1.00	1.87E5	1.87E5	1.87E5	187000	1.00:1.00	0.0882075	0.794397	2.27889e-05	9006	50S ribosomal protein L28 OS=Shigella sonnei OX=624 GN=rpmB PE=3 SV=1
151	160	A0A0H7LH63	0.00	13	2	2		8.18E4	8.18E4	8.18E4	8.18E4	1.00:1.00	8.18E4	8.18E4	8.18E4	81800	1.00:1.00	0.0385849	0.791454	2.27045e-05	20512	Putative lipoprotein yceB OS=Shigella sonnei OX=624 GN=yceB PE=4 SV=1
160	183	A0A0H9AR71	0.00	7	1	1		7.77E4	7.77E4	7.77E4	7.77E4	1.00:1.00	7.77E4	7.77E4	7.77E4	77700	1.00:1.00	0.0366509	0.737674	2.11617e-05	20127	Lipopolysaccharide export system protein LptA OS=Shigella sonnei OX=624 GN=lptA PE=3 SV=1
149	131	A0A0H7UYH1	0.00	16	2	2		7.41E4	7.41E4	7.41E4	7.41E4	1.00:1.00	7.41E4	7.41E4	7.41E4	74100	1.00:1.00	0.0349528	0.734743	2.10776e-05	21021	Outer membrane protein Slp OS=Shigella sonnei OX=624 GN=slp_1 PE=4 SV=1
136	121	A0A0I0M9V1	0.00	8	2	2		5.63E4	5.63E4	5.63E4	5.63E4	1.00:1.00	5.63E4	5.63E4	5.63E4	56300	1.00:1.00	0.0265566	0.704759	2.02175e-05	26538	Lipoprotein OS=Shigella sonnei OX=624 GN=nlpD_1 PE=4 SV=1
139	165	A0A0I0BPE5	0.00	5	1	1		6.2E4	6.2E4	6.2E4	6.2E4	1.00:1.00	6.2E4	6.2E4	6.2E4	62000	1.00:1.00	0.0292453	0.59751	1.71408e-05	20431	Peptidyl-prolyl cis-trans isomerase OS=Shigella sonnei OX=624 GN=ppiA PE=3 SV=1
144	123	A0A0I5FCS4	0.00	4	1	1		3.64E4	3.64E4	3.64E4	3.64E4	1.00:1.00	3.64E4	3.64E4	3.64E4	36400	1.00:1.00	0.0171698	0.593097	1.70142e-05	34543	Aliphatic sulfonate ABC transporter substrate-binding protein OS=Shigella sonnei OX=624 GN=ssuA PE=4 SV=1
170	234	A0A0I0GTF8	0.00	5	1	1		3.13E4	3.13E4	3.13E4	3.13E4	1.00:1.00	3.13E4	3.13E4	3.13E4	31300	1.00:1.00	0.0147642	0.528055	1.51483e-05	35766	Periplasmic negative regulator of sigmaE OS=Shigella sonnei OX=624 GN=rseB PE=4 SV=1
166	240	A0A0H8I0F6	0.00	10	1	1		1.15E5	1.15E5	1.15E5	1.15E5	1.00:1.00	1.15E5	1.15E5	1.15E5	115000	1.00:1.00	0.0542453	0.526396	1.51007e-05	9704	30S ribosomal protein S17 OS=Shigella sonnei OX=624 GN=rpsQ PE=3 SV=1
163	235	A0A0I1U6Q7	0.00	6	1	1		6.4E4	6.4E4	6.4E4	6.4E4	1.00:1.00	6.4E4	6.4E4	6.4E4	64000	1.00:1.00	0.0301887	0.522808	1.49978e-05	17318	Lipoprotein OS=Shigella sonnei OX=624 GN=spr_2 PE=4 SV=1
154	246	A0A0H9F0C8	0.00	6	1	1		2.57E4	2.57E4	2.57E4	2.57E4	1.00:1.00	2.57E4	2.57E4	2.57E4	25700	1.00:1.00	0.0121226	0.449702	1.29006e-05	37096	Phosphate-binding protein PstS OS=Shigella sonnei OX=624 GN=pstS PE=3 SV=1
153	237	A0A0I0B973	0.00	5	1	1		4.93E4	4.93E4	4.93E4	4.93E4	1.00:1.00	4.93E4	4.93E4	4.93E4	49300	1.00:1.00	0.0232547	0.378982	1.08719e-05	16297	Periplasmic nitrate reductase electron transfer subunit OS=Shigella sonnei OX=624 GN=napB PE=3 SV=1
162	228	A0A0H8DWS9	0.00	12	1	1		6.43E4	6.43E4	6.43E4	6.43E4	1.00:1.00	6.43E4	6.43E4	6.43E4	64300	1.00:1.00	0.0303302	0.350738	1.00616e-05	11564	50S ribosomal protein L21 OS=Shigella sonnei OX=624 GN=rplU PE=3 SV=1
161	230	A0A0I0CGY2	0.00	11	1	1	Carbamidomethylation	4.57E4	4.57E4	4.57E4	4.57E4	1.00:1.00	4.57E4	4.57E4	4.57E4	45700	1.00:1.00	0.0215566	0.278166	7.97977e-06	12904	Protein YebF OS=Shigella sonnei OX=624 GN=yebF PE=3 SV=1
158	194	A0A0I3RD83	0.00	9	1	1		5.21E4	5.21E4	5.21E4	5.21E4	1.00:1.00	5.21E4	5.21E4	5.21E4	52100	1.00:1.00	0.0245755	0.219828	6.3062e-06	8945	Cation transport regulator OS=Shigella sonnei OX=624 GN=chaB PE=4 SV=1
168	232	A0A0I3RVH3	0.00	5	1	1		2.42E4	2.42E4	2.42E4	2.42E4	1.00:1.00	2.42E4	2.42E4	2.42E4	24200	1.00:1.00	0.0114151	0.202173	5.79974e-06	17711	Superoxide dismutase [Cu-Zn] OS=Shigella sonnei OX=624 GN=sodC PE=3 SV=1
150	247	A0A0H8DD68	0.00	12	1	1		3.95E4	3.95E4	3.95E4	3.95E4	1.00:1.00	3.95E4	3.95E4	3.95E4	39500	1.00:1.00	0.0186321	0.160981	4.61807e-06	8640	Acyl carrier protein OS=Shigella sonnei OX=624 GN=acpP_1 PE=3 SV=1
157	166	A0A0H9CH27	0.00	34	1	1		4.75E4	4.75E4	4.75E4	4.75E4	1.00:1.00	4.75E4	4.75E4	4.75E4	47500	1.00:1.00	0.0224057	0.160805	4.61303e-06	7177	Putative lipoprotein OS=Shigella sonnei OX=624 GN=BZ172_12020 PE=4 SV=1
164	236	A0A0I3PT31	0.00	21	1	1	Carbamidomethylation	7.18E4	7.18E4	7.18E4	7.18E4	1.00:1.00	7.18E4	7.18E4	7.18E4	71800	1.00:1.00	0.0338679	0.1478	4.23993e-06	4364	50S ribosomal protein L36 OS=Shigella sonnei OX=624 GN=rpmJ PE=3 SV=1
172	250	A0A0I3QKI1	0.00	3	1	1		1.17E4	1.17E4	1.17E4	1.17E4	1.00:1.00	1.17E4	1.17E4	1.17E4	11700	1.00:1.00	0.00551887	0.129522	3.71561e-06	23469	30S ribosomal protein S4 OS=Shigella sonnei OX=624 GN=rpsD PE=3 SV=1
169	233	A0A0I2DKM6	0.00	11	1	1		2.31E4	2.31E4	2.31E4	2.31E4	1.00:1.00	2.31E4	2.31E4	2.31E4	23100	1.00:1.00	0.0108962	0.0979135	2.80885e-06	8986	30S ribosomal protein S18 OS=Shigella sonnei OX=624 GN=rpsR PE=3 SV=1
50	29	P00489	0.00	19	16	16		2.59E6	2.59E6	1.04E6	1.04E6	1.00:1.00	2.59E6	2.59E6	1.04E6	1040000	1.00:1.00			0	97289	Glycogen phosphorylase muscle form OS=Oryctolagus cuniculus GN=PYGM PE=1 SV=3
																			34858.9

## Sheet: Ss msbB OAg-
Protein Group	Protein ID	Accession	Significance	Coverage (%)	#Peptides	#Unique	PTM	Sample 1 Area	Sample 2 Area	Sample 1 Area (top-3 peptides)	Sample 2 Area (top-3 peptides)	Sample Profile (Ratio)	Group 1 Area	Group 2 Area	Group 1 Area (top-3 peptides)	Group 2 Area (top-3 peptides)	Group Profile (Ratio)	Normalization to PhosB	Normalized Area* Molecular weight	% total	Avg. Mass	Description
1	1	A0A0I0YH91	0.00	93	72	61	Oxidation (M); Deamidation (NQ); Oxidation (HW); Acetylation (K); Acetylation (N-term); 30 more	2.06E9	2.06E9	7.62E8	7.62E8	1.00:1.00	2.06E9	2.06E9	7.62E8	762000000	1.00:1.00	445.614	18050.5	0.391225	40507	Outer membrane porin protein C OS=Shigella sonnei OX=624 GN=ompC PE=3 SV=1
2	3	Q6W821	0.00	78	72	72	Carbamidomethylation; Oxidation (M); Deamidation (NQ); Oxidation (HW); Amidation; 32 more	1.53E9	1.53E9	5.4E8	5.4E8	1.00:1.00	1.53E9	1.53E9	5.4E8	540000000	1.00:1.00	315.789	11747.7	0.254619	37201	Outer membrane protein A OS=Shigella sonnei OX=624 GN=ompA PE=3 SV=1
3	4	A0A0I2TNG1	0.00	68	42	42	Oxidation (M); Deamidation (NQ); Carbamylation; Formylation; Methylation(KR); 5 more	2.36E8	2.36E8	6.86E7	6.86E7	1.00:1.00	2.36E8	2.36E8	6.86E7	68600000	1.00:1.00	40.117	1979.93	0.042913	49354	Periplasmic serine endoprotease DegP-like OS=Shigella sonnei OX=624 GN=degP PE=3 SV=1
4	2	A0A0H9L714	0.00	83	32	32	Oxidation (M); Deamidation (NQ); Carbamylation; Dehydration; Formylation; 7 more	2.23E8	2.23E8	5.5E7	5.5E7	1.00:1.00	2.23E8	2.23E8	5.5E7	55000000	1.00:1.00	32.1637	1728.51	0.0374637	53741	Outer membrane channel protein OS=Shigella sonnei OX=624 GN=tolC PE=4 SV=1
5	5	A0A0H8LY67	0.00	62	54	54	Carbamidomethylation; Oxidation (M); Deamidation (NQ); Oxidation (HW); Formylation; 3 more	8.67E7	8.67E7	1.68E7	1.68E7	1.00:1.00	8.67E7	8.67E7	1.68E7	16800000	1.00:1.00	9.82456	889.644	0.0192821	90553	Outer membrane protein assembly factor BamA OS=Shigella sonnei OX=624 GN=bamA PE=3 SV=1
11	57	A0A1S9JK96	0.00	52	13	13	Deamidation (NQ); Biotinylation; Formylation; Pyro-glu from Q; Ammonia-loss (N); 4 more	1.04E8	1.04E8	6.12E7	6.12E7	1.00:1.00	1.04E8	1.04E8	6.12E7	61200000	1.00:1.00	35.7895	794.884	0.0172283	22210	Uncharacterized protein OS=Shigella sonnei OX=624 GN=BZ172_09410 PE=4 SV=1
9	37	A0A0I3LHW2	0.00	86	24	24	Oxidation (M); Deamidation (NQ); Amidation; Carbamylation; Formylation; 4 more	9.93E7	9.93E7	6.33E7	6.33E7	1.00:1.00	9.93E7	9.93E7	6.33E7	63300000	1.00:1.00	37.0175	688.637	0.0149255	18603	Outer membrane protein X OS=Shigella sonnei OX=624 GN=ompX_1 PE=4 SV=1
14	72	A0A0H8WF61	0.00	48	7	7	Oxidation (M); Deamidation (NQ); Formylation; Pyro-glu from Q; Sulphone; 3 more	9.6E7	9.6E7	7.51E7	7.51E7	1.00:1.00	9.6E7	9.6E7	7.51E7	75100000	1.00:1.00	43.9181	685.211	0.0148512	15602	Outer membrane lipoprotein SlyB OS=Shigella sonnei OX=624 GN=slyB PE=4 SV=1
10	29	A0A0I0BR13	0.00	71	16	16	Oxidation (M); Deamidation (NQ); Dehydration; Formylation; Pyro-glu from Q; Dethiomethyl	6.93E7	6.93E7	3.58E7	3.58E7	1.00:1.00	6.93E7	6.93E7	3.58E7	35800000	1.00:1.00	20.9357	472.12	0.0102327	22551	YfdX protein OS=Shigella sonnei OX=624 GN=yfdX PE=4 SV=1
8	111	A0A0I1IY43	0.00	63	11	11	Oxidation (M); Deamidation (NQ); Dehydration; Formylation; Replacement of proton by potassium; 4 more	1.55E8	1.55E8	9.42E7	9.42E7	1.00:1.00	1.55E8	1.55E8	9.42E7	94200000	1.00:1.00	55.0877	458.495	0.0099374	8323	Major outer membrane lipoprotein OS=Shigella sonnei OX=624 GN=lpp_1 PE=4 SV=1
12	17	A0A0H9VE84	0.00	75	23	23	Oxidation (M); Carbamylation; Dehydration; Formylation; Methylation(KR); Dethiomethyl	5.32E7	5.32E7	2.35E7	2.35E7	1.00:1.00	5.32E7	5.32E7	2.35E7	23500000	1.00:1.00	13.7427	397.329	0.00861168	28912	Peptidyl-prolyl cis-trans isomerase OS=Shigella sonnei OX=624 GN=fkpA PE=3 SV=1
21	24	A0A0H8N1L7	0.00	46	17	11	Oxidation (M); Carbamylation; Formylation; Glycerophospho; Dethiomethyl; Formation of five membered aromatic heterocycle	2.48E7	2.48E7	1.68E7	1.68E7	1.00:1.00	2.48E7	2.48E7	1.68E7	16800000	1.00:1.00	9.82456	389.318	0.00843806	39627	Phosphoporin PhoE OS=Shigella sonnei OX=624 GN=ompD_2 PE=3 SV=1
15	12	A0A0H9UZS2	0.00	58	16	16	Oxidation (M); Deamidation (NQ); Formylation; Pyro-glu from Q; Ammonia-loss (N); Dethiomethyl	4.18E7	4.18E7	1.37E7	1.37E7	1.00:1.00	4.18E7	4.18E7	1.37E7	13700000	1.00:1.00	8.0117	368.185	0.00798003	45956	Tol-Pal system protein TolB OS=Shigella sonnei OX=624 GN=tolB PE=3 SV=1
22	7	A0A0I3AGD8	0.00	46	26	26	Carbamidomethylation; Oxidation (M); Deamidation (NQ); Pyro-glu from Q	2.74E7	2.74E7	8.61E6	8.61E6	1.00:1.00	2.74E7	2.74E7	8.61E6	8610000	1.00:1.00	5.03509	366.902	0.00795221	72869	Penicillin-binding protein activator LpoA OS=Shigella sonnei OX=624 GN=yraM PE=3 SV=1
23	14	A0A0I3RUP1	0.00	58	17	17	Oxidation (M); Deamidation (NQ); Formylation; Ubiquitin	3.25E7	3.25E7	1.7E7	1.7E7	1.00:1.00	3.25E7	3.25E7	1.7E7	17000000	1.00:1.00	9.94152	366.265	0.00793842	36842	Outer membrane protein assembly factor BamC OS=Shigella sonnei OX=624 GN=nlpB PE=3 SV=1
17	68	A0A0I0PQX2	0.00	60	10	10	Carbamidomethylation; Oxidation (M); Formylation; Phosphorylation (STY); Replacement of 2 protons by iron	7.58E7	7.58E7	5.38E7	5.38E7	1.00:1.00	7.58E7	7.58E7	5.38E7	53800000	1.00:1.00	31.462	357.88	0.00775668	11375	Uncharacterized protein OS=Shigella sonnei OX=624 GN=BZ172_00640 PE=4 SV=1
16	6	A0A0I1IU06	0.00	62	27	27	Oxidation (M); Deamidation (NQ); Formylation; Proline oxidation to pyrrolidinone	3.64E7	3.64E7	1.25E7	1.25E7	1.00:1.00	3.64E7	3.64E7	1.25E7	12500000	1.00:1.00	7.30994	344.846	0.00747419	47175	Periplasmic serine endoprotease DegP-like OS=Shigella sonnei OX=624 GN=degQ PE=3 SV=1
13	76	A0A0H9KAR3	0.00	72	14	14	Carbamidomethylation; Oxidation (M); Deamidation (NQ); Carbamylation; Formylation; 4 more	8.68E7	8.68E7	4.83E7	4.83E7	1.00:1.00	8.68E7	8.68E7	4.83E7	48300000	1.00:1.00	28.2456	339.541	0.00735918	12021	DNA-binding transcriptional activator OsmE OS=Shigella sonnei OX=624 GN=osmE PE=4 SV=1
27	53	A0A0I0NC79	0.00	56	8	8	Carbamidomethylation; Deamidation (NQ); Formylation	4.2E7	4.2E7	2.95E7	2.95E7	1.00:1.00	4.2E7	4.2E7	2.95E7	29500000	1.00:1.00	17.2515	326.156	0.00706909	18906	Lipoprotein OS=Shigella sonnei OX=624 GN=ybjP PE=4 SV=1
20	23	A0A0I3LG52	0.00	38	18	15	Deamidation (NQ); Acetylation (K); Acetylation (N-term); Carbamylation; Formylation; 2 more	2.83E7	2.83E7	1.39E7	1.39E7	1.00:1.00	2.83E7	2.83E7	1.39E7	13900000	1.00:1.00	8.12865	319.838	0.00693216	39347	Outer membrane protein F OS=Shigella sonnei OX=624 GN=ompF PE=3 SV=1
18	96	A0A1S9JAD4	0.00	55	8	8	Oxidation (M); Deamidation (NQ); Carbamylation; Formylation; Carboxylation (DKW); Dethiomethyl	7.17E7	7.17E7	5.99E7	5.99E7	1.00:1.00	7.17E7	7.17E7	5.99E7	59900000	1.00:1.00	35.0292	290.918	0.00630534	8305	Uncharacterized protein OS=Shigella sonnei OX=624 GN=BZ172_05650 PE=4 SV=1
19	196	A0A0I4IYY6	0.00	46	5	5	Deamidation (NQ); Dehydration; Formylation; Ubiquitin; Replacement of 2 protons by calcium	1.14E8	1.14E8	9.89E7	9.89E7	1.00:1.00	1.14E8	1.14E8	9.89E7	98900000	1.00:1.00	57.8363	278.192	0.00602953	4810	Entericidin B OS=Shigella sonnei OX=624 GN=ecnB PE=4 SV=1
26	19	A0A0H8Y299	0.00	52	15	15	Oxidation (M); Deamidation (NQ)	2.31E7	2.31E7	1.1E7	1.1E7	1.00:1.00	2.31E7	2.31E7	1.1E7	11000000	1.00:1.00	6.43275	269.256	0.00583583	41857	Outer membrane protein assembly factor BamB OS=Shigella sonnei OX=624 GN=yfgL PE=3 SV=1
24	11	A0A0I2ZLB4	0.00	43	19	19	Oxidation (M); Deamidation (NQ); Oxidation (HW); Pyro-glu from Q; Dethiomethyl	2.37E7	2.37E7	8.57E6	8.57E6	1.00:1.00	2.37E7	2.37E7	8.57E6	8570000	1.00:1.00	5.0117	236.973	0.00513614	47284	Chaperone SurA OS=Shigella sonnei OX=624 GN=surA PE=3 SV=1
25	9	A0A0I3DET7	0.00	65	19	19	Oxidation (M); Deamidation (NQ); Pyro-glu from Q	3.19E7	3.19E7	1.12E7	1.12E7	1.00:1.00	3.19E7	3.19E7	1.12E7	11200000	1.00:1.00	6.54971	222.16	0.00481507	33919	YdgH protein OS=Shigella sonnei OX=624 GN=ydgH PE=4 SV=1
45	90	A0A0I1G9W6	0.00	25	7	7	Oxidation (M); Amidation; Formylation	1.48E7	1.48E7	1.38E7	1.38E7	1.00:1.00	1.48E7	1.48E7	1.38E7	13800000	1.00:1.00	8.07018	185.364	0.00401757	22969	Outer membrane protein OmpW OS=Shigella sonnei OX=624 GN=ompW PE=4 SV=1
28	65	A0A0H8LY21	0.00	55	8	8	Oxidation (M); Acetylation (N-term); Formylation; Pyro-glu from E; Carboxylation (DKW); Dethiomethyl	2.35E7	2.35E7	1.68E7	1.68E7	1.00:1.00	2.35E7	2.35E7	1.68E7	16800000	1.00:1.00	9.82456	184.938	0.00400833	18824	Peptidoglycan-associated protein OS=Shigella sonnei OX=624 GN=pal PE=3 SV=1
32	13	A0A0H9XJH8	0.00	28	18	18	Oxidation (M); Acetaldehyde +28	9.21E6	9.21E6	4.12E6	4.12E6	1.00:1.00	9.21E6	9.21E6	4.12E6	4120000	1.00:1.00	2.40936	184.53	0.0039995	76589	Carboxy-terminal protease OS=Shigella sonnei OX=624 GN=prc PE=3 SV=1
30	25	A0A0I0HLN1	0.00	62	14	14	Oxidation (M); Deamidation (NQ); Pyro-glu from Q; Ammonia-loss (N)	2.24E7	2.24E7	1.18E7	1.18E7	1.00:1.00	2.24E7	2.24E7	1.18E7	11800000	1.00:1.00	6.90058	183.797	0.00398361	26635	Oxidative stress defense protein OS=Shigella sonnei OX=624 GN=yggE PE=4 SV=1
34	30	A0A0I2QQ17	0.00	68	11	11	Oxidation (M)	2.02E7	2.02E7	1.38E7	1.38E7	1.00:1.00	2.02E7	2.02E7	1.38E7	13800000	1.00:1.00	8.07018	161.872	0.0035084	20058	Osmotically-inducible protein OsmY OS=Shigella sonnei OX=624 GN=yraP PE=4 SV=1
31	64	A0A0I0TBL0	0.00	80	11	11	Oxidation (M)	1.74E7	1.74E7	1.4E7	1.4E7	1.00:1.00	1.74E7	1.74E7	1.4E7	14000000	1.00:1.00	8.18713	159.805	0.0034636	19519	Glycoprotein/polysaccharide metabolism OS=Shigella sonnei OX=624 GN=ybaY PE=4 SV=1
42	21	A0A0I1R9L6	0.00	28	11	11	Carbamidomethylation; Oxidation (M)	8.32E6	8.32E6	4.4E6	4.4E6	1.00:1.00	8.32E6	8.32E6	4.4E6	4400000	1.00:1.00	2.5731	128.609	0.00278746	49982	Maltoporin OS=Shigella sonnei OX=624 GN=lamB PE=2 SV=1
36	10	A0A0I2VSW5	0.00	23	15	15	Oxidation (M); Deamidation (NQ)	5.74E6	5.74E6	2.33E6	2.33E6	1.00:1.00	5.74E6	5.74E6	2.33E6	2330000	1.00:1.00	1.36257	122.202	0.00264861	89685	LPS-assembly protein LptD OS=Shigella sonnei OX=624 GN=imp PE=3 SV=1
29	8	A0A0I0E769	0.00	38	21	21	Oxidation (M); Deamidation (NQ)	8.78E6	8.78E6	2.53E6	2.53E6	1.00:1.00	8.78E6	8.78E6	2.53E6	2530000	1.00:1.00	1.47953	119.582	0.00259181	80824	Ferrichrome outer membrane transporter OS=Shigella sonnei OX=624 GN=fhuA PE=3 SV=1
35	27	A0A0I5PIL1	0.00	47	11	11	Oxidation (M); Formylation; Pyro-glu from Q; Ubiquitin; Dethiomethyl	1.06E7	1.06E7	6.97E6	6.97E6	1.00:1.00	1.06E7	1.06E7	6.97E6	6970000	1.00:1.00	4.07602	113.432	0.00245851	27829	Outer membrane protein assembly factor BamD OS=Shigella sonnei OX=624 GN=yfiO PE=3 SV=1
54	73	A0A0I1VI83	0.00	24	5	5	Deamidation (NQ)	9.37E6	9.37E6	6.77E6	6.77E6	1.00:1.00	9.37E6	9.37E6	6.77E6	6770000	1.00:1.00	3.95906	98.8143	0.0021417	24959	Putative polymerase/proteinase OS=Shigella sonnei OX=624 GN=yajG PE=4 SV=1
59	38	A0A1Q8PG94	0.00	12	7	7	Deamidation (NQ)	2.43E6	2.43E6	1.71E6	1.71E6	1.00:1.00	2.43E6	2.43E6	1.71E6	1710000	1.00:1.00	1	82.109	0.00177963	82109	Outer membrane receptor FepA OS=Shigella sonnei OX=624 GN=fepA PE=3 SV=1
43	33	A0A0I2I8S3	0.00	32	9	9	Oxidation (M); Deamidation (NQ); Dethiomethyl	6.69E6	6.69E6	3.36E6	3.36E6	1.00:1.00	6.69E6	6.69E6	3.36E6	3360000	1.00:1.00	1.96491	82.0174	0.00177764	41741	Outer membrane lipoprotein group 4 capsule (G4C) polysaccharide OS=Shigella sonnei OX=624 GN=yccZ PE=4 SV=1
33	55	A0A0H8IDU0	0.00	55	8	8	Oxidation (M); Formylation	1.09E7	1.09E7	7.58E6	7.58E6	1.00:1.00	1.09E7	1.09E7	7.58E6	7580000	1.00:1.00	4.43275	78.4065	0.00169938	17688	Chaperone protein Skp OS=Shigella sonnei OX=624 GN=skp PE=3 SV=1
40	18	A0A0I5MIR7	0.00	21	15	15	Oxidation (M)	3.61E6	3.61E6	1.55E6	1.55E6	1.00:1.00	3.61E6	3.61E6	1.55E6	1550000	1.00:1.00	0.906433	77.3359	0.00167618	85319	Citrate-dependent iron transport outer membrane receptor OS=Shigella sonnei OX=624 GN=fecA_1 PE=3 SV=1
37	16	A0A0H7LA33	0.00	20	16	16		4.56E6	4.56E6	1.5E6	1.5E6	1.00:1.00	4.56E6	4.56E6	1.5E6	1500000	1.00:1.00	0.877193	73.2877	0.00158843	83548	Beta-glucosidase OS=Shigella sonnei OX=624 GN=bglX PE=3 SV=1
38	44	A0A0I2T857	0.00	29	8	8	Deamidation (NQ)	5.7E6	5.7E6	3.22E6	3.22E6	1.00:1.00	5.7E6	5.7E6	3.22E6	3220000	1.00:1.00	1.88304	70.4841	0.00152767	37431	Endolytic peptidoglycan transglycosylase RlpA OS=Shigella sonnei OX=624 GN=rlpA PE=3 SV=1
46	20	A0A1Q8PQS2	0.00	28	12	12	Oxidation (M)	3.49E6	3.49E6	1.94E6	1.94E6	1.00:1.00	3.49E6	3.49E6	1.94E6	1940000	1.00:1.00	1.1345	69.2115	0.00150009	61006	Oligopeptide ABC transporter substrate-binding protein OppA OS=Shigella sonnei OX=624 GN=BZ172_28175 PE=4 SV=1
68	39	A0A0H9XKS6	0.00	20	10	10	Pyro-glu from Q	2.53E6	2.53E6	1.75E6	1.75E6	1.00:1.00	2.53E6	2.53E6	1.75E6	1750000	1.00:1.00	1.02339	61.7351	0.00133804	60324	Dipeptide transport protein OS=Shigella sonnei OX=624 GN=dppA_2 PE=4 SV=1
50	92	A0A0I1ARW9	0.00	57	4	4	Carbamidomethylation; Oxidation (M); Deamidation (NQ); Formylation; Pyro-glu from Q	9.13E6	9.13E6	8.81E6	8.81E6	1.00:1.00	9.13E6	9.13E6	8.81E6	8810000	1.00:1.00	5.15205	61.6082	0.00133529	11958	Putative lipoprotein OS=Shigella sonnei OX=624 GN=BZ172_14225 PE=4 SV=1
66	66	A0A0H8F014	0.00	57	7	7	Oxidation (M); Deamidation (NQ); Acetylation (N-term)	5.39E6	5.39E6	4.78E6	4.78E6	1.00:1.00	5.39E6	5.39E6	4.78E6	4780000	1.00:1.00	2.79532	58.4166	0.00126612	20898	RpoE-regulated lipoprotein OS=Shigella sonnei OX=624 GN=yfeY PE=4 SV=1
60	28	A0A1S9IZN4	0.00	17	10	10	Deamidation (NQ)	1.98E6	1.98E6	1.23E6	1.23E6	1.00:1.00	1.98E6	1.98E6	1.23E6	1230000	1.00:1.00	0.719298	58.2063	0.00126156	80921	TonB-dependent siderophore receptor OS=Shigella sonnei OX=624 GN=BZ172_09575 PE=3 SV=1
67	61	A0A0H8E719	0.00	17	5	5	Deamidation (NQ)	2.62E6	2.62E6	2.1E6	2.1E6	1.00:1.00	2.62E6	2.62E6	2.1E6	2100000	1.00:1.00	1.22807	56.614	0.00122705	46100	Pectinesterase OS=Shigella sonnei OX=624 GN=ybhC PE=4 SV=1
87	91	A0A0H7YP23	0.00	19	5	5	Oxidation (M); Pyro-glu from Q	3.97E6	3.97E6	3.35E6	3.35E6	1.00:1.00	3.97E6	3.97E6	3.35E6	3350000	1.00:1.00	1.95906	54.8695	0.00118924	28008	Lipoprotein OS=Shigella sonnei OX=624 GN=mlaA PE=4 SV=1
49	43	A0A0H8K5P1	0.00	52	8	8	Oxidation (M)	6.87E6	6.87E6	3.97E6	3.97E6	1.00:1.00	6.87E6	6.87E6	3.97E6	3970000	1.00:1.00	2.32164	48.9262	0.00106042	21074	Hyperosmotically inducible periplasmic protein OS=Shigella sonnei OX=624 GN=osmY PE=4 SV=1
53	32	A0A0I3ESH2	0.00	36	7	7	Deamidation (NQ)	3.76E6	3.76E6	2.83E6	2.83E6	1.00:1.00	3.76E6	3.76E6	2.83E6	2830000	1.00:1.00	1.65497	48.6859	0.00105522	29418	Lipoprotein OS=Shigella sonnei OX=624 GN=metQ PE=3 SV=1
63	42	A0A0I1G7R3	0.00	20	8	8		2.67E6	2.67E6	2.01E6	2.01E6	1.00:1.00	2.67E6	2.67E6	2.01E6	2010000	1.00:1.00	1.17544	48.3552	0.00104805	41138	Iron uptake system component EfeO OS=Shigella sonnei OX=624 GN=efeO PE=4 SV=1
47	31	A0A0I1KXR9	0.00	58	10	10	Oxidation (M); Deamidation (NQ)	5.53E6	5.53E6	3.36E6	3.36E6	1.00:1.00	5.53E6	5.53E6	3.36E6	3360000	1.00:1.00	1.96491	46.3051	0.00100361	23566	Outer-membrane lipoprotein LolB OS=Shigella sonnei OX=624 GN=lolB PE=3 SV=1
69	56	A0A0H8ZVC4	0.00	20	7	7		2.27E6	2.27E6	1.62E6	1.62E6	1.00:1.00	2.27E6	2.27E6	1.62E6	1620000	1.00:1.00	0.947368	45.9578	0.000996087	48511	Long-chain fatty acid outer membrane transporter OS=Shigella sonnei OX=624 GN=fadL PE=4 SV=1
52	26	A0A0I2T7P1	0.00	41	11	11	Ammonia-loss (N)	2.98E6	2.98E6	1.85E6	1.85E6	1.00:1.00	2.98E6	2.98E6	1.85E6	1850000	1.00:1.00	1.08187	40.7725	0.000883701	37687	Thiosulfate transporter subunit OS=Shigella sonnei OX=624 GN=cysP PE=4 SV=1
83	34	A0A0I1EEN7	0.00	9	8	8	Oxidation (M)	9.07E5	9.07E5	6.35E5	6.35E5	1.00:1.00	9.07E5	9.07E5	6.35E5	635000	1.00:1.00	0.371345	40.031	0.00086763	107800	Pitrilysin OS=Shigella sonnei OX=624 GN=ptrA PE=3 SV=1
48	78	A0A0H9SEQ6	0.00	58	6	6	Deamidation (NQ)	6.56E6	6.56E6	4.88E6	4.88E6	1.00:1.00	6.56E6	6.56E6	4.88E6	4880000	1.00:1.00	2.8538	39.9846	0.000866624	14011	Protein ygiW OS=Shigella sonnei OX=624 GN=ygiW_1 PE=4 SV=1
99	81	A0A0H8V525	0.00	2	3	3		4.84E5	4.84E5	4.84E5	4.84E5	1.00:1.00	4.84E5	4.84E5	4.84E5	484000	1.00:1.00	0.283041	39.5507	0.000857221	139735	Autotransporter outer membrane beta-barrel domain-containing protein OS=Shigella sonnei OX=624 GN=pet PE=4 SV=1
79	46	A0A0H8BPS1	0.00	11	6	6		1000000	1000000	7.81E5	7.81E5	1.00:1.00	1000000	1000000	7.81E5	781000	1.00:1.00	0.456725	35.2962	0.000765008	77281	TonB-dependent receptor OS=Shigella sonnei OX=624 GN=fecA_1 PE=3 SV=1
62	40	A0A0I3L1I0	0.00	20	8	8	Carbamidomethylation	1.72E6	1.72E6	1.01E6	1.01E6	1.00:1.00	1.72E6	1.72E6	1.01E6	1010000	1.00:1.00	0.590643	32.7695	0.000710244	55481	Peptidase M16 OS=Shigella sonnei OX=624 GN=yhjJ PE=4 SV=1
78	52	A0A1X9WWW4	0.00	21	8	8	Carbamylation; Methylation(KR)	1.19E6	1.19E6	8.87E5	8.87E5	1.00:1.00	1.19E6	1.19E6	8.87E5	887000	1.00:1.00	0.518713	32.5363	0.00070519	62725	Glucans biosynthesis protein D OS=Shigella sonnei OX=624 GN=mdoD PE=3 SV=1
44	22	A0A0I3HQX1	0.00	33	11	11	Oxidation (M); Deamidation (NQ)	3.35E6	3.35E6	1.4E6	1.4E6	1.00:1.00	3.35E6	3.35E6	1.4E6	1400000	1.00:1.00	0.818713	31.6711	0.000686438	38684	Receptor OS=Shigella sonnei OX=624 GN=yncE_1 PE=4 SV=1
58	62	A0A0H8IZA2	0.00	33	8	8	Oxidation (M); Pyro-glu from Q	2.32E6	2.32E6	1.85E6	1.85E6	1.00:1.00	2.32E6	2.32E6	1.85E6	1850000	1.00:1.00	1.08187	30.5758	0.000662699	28262	Cell division coordinator CpoB OS=Shigella sonnei OX=624 GN=ygbF PE=3 SV=1
77	67	A0A0H9YZC9	0.00	29	7	7		1.82E6	1.82E6	1.53E6	1.53E6	1.00:1.00	1.82E6	1.82E6	1.53E6	1530000	1.00:1.00	0.894737	30.0819	0.000651995	33621	Lipoprotein NlpI OS=Shigella sonnei OX=624 GN=nlpI PE=4 SV=1
56	49	A0A0I2SFE4	0.00	34	7	7		2.1E6	2.1E6	1.49E6	1.49E6	1.00:1.00	2.1E6	2.1E6	1.49E6	1490000	1.00:1.00	0.871345	29.0376	0.000629359	33325	L D-transpeptidase OS=Shigella sonnei OX=624 GN=ybiS PE=4 SV=1
73	89	A0A0I2VBT6	0.00	27	4	4	Deamidation (NQ); Ammonia-loss (N)	2.62E6	2.62E6	2.15E6	2.15E6	1.00:1.00	2.62E6	2.62E6	2.15E6	2150000	1.00:1.00	1.25731	28.3096	0.000613581	22516	Penicillin-binding protein activator LpoB OS=Shigella sonnei OX=624 GN=ycfM PE=3 SV=1
55	41	A0A0H9FUU1	0.00	15	7	7		1.15E6	1.15E6	7.93E5	7.93E5	1.00:1.00	1.15E6	1.15E6	7.93E5	793000	1.00:1.00	0.463743	28.1983	0.000611169	60806	Bifunctional UDP-sugar hydrolase/5'-nucleotidase OS=Shigella sonnei OX=624 GN=ushA_2 PE=3 SV=1
71	69	A0A0H9R698	0.00	60	6	6	Carbamidomethylation; Formylation	3.5E6	3.5E6	3.1E6	3.1E6	1.00:1.00	3.5E6	3.5E6	3.1E6	3100000	1.00:1.00	1.81287	25.7064	0.00055716	14180	Outer membrane lipoprotein RcsF OS=Shigella sonnei OX=624 GN=rcsF PE=3 SV=1
65	48	A0A0I4GQR6	0.00	19	8	8		1.53E6	1.53E6	8.37E5	8.37E5	1.00:1.00	1.53E6	1.53E6	8.37E5	837000	1.00:1.00	0.489474	24.8095	0.000537719	50686	Copper transporter OS=Shigella sonnei OX=624 GN=cusC PE=3 SV=1
107	59	A0A0I3E9E7	0.00	8	5	5	Oxidation (M)	5.52E5	5.52E5	5.23E5	5.23E5	1.00:1.00	5.52E5	5.52E5	5.23E5	523000	1.00:1.00	0.305848	24.0751	0.000521803	78716	Group 4 capsule (G4C) polysaccharide lipoprotein YmcA OS=Shigella sonnei OX=624 GN=ymcA PE=4 SV=1
64	94	A0A0I2CNE8	0.00	37	7	7	Carbamidomethylation; Oxidation (M)	4.06E6	4.06E6	2.7E6	2.7E6	1.00:1.00	4.06E6	4.06E6	2.7E6	2700000	1.00:1.00	1.57895	23.7774	0.00051535	15059	Lipoprotein OS=Shigella sonnei OX=624 GN=yedD PE=4 SV=1
84	75	A0A0I2D7Q8	0.00	31	5	5	Deamidation (NQ)	1.91E6	1.91E6	1.51E6	1.51E6	1.00:1.00	1.91E6	1.91E6	1.51E6	1510000	1.00:1.00	0.883041	23.7035	0.000513748	26843	Metalloprotease OS=Shigella sonnei OX=624 GN=yggG PE=3 SV=1
86	58	A0A0H7LK15	0.00	13	5	5		1.25E6	1.25E6	9.91E5	9.91E5	1.00:1.00	1.25E6	1.25E6	9.91E5	991000	1.00:1.00	0.579532	23.4195	0.000507593	40411	Membrane-bound lytic murein transglycosylase A OS=Shigella sonnei OX=624 GN=mltA PE=4 SV=1
72	36	A0A1X9WVS5	0.00	29	8	8		1.96E6	1.96E6	1.34E6	1.34E6	1.00:1.00	1.96E6	1.96E6	1.34E6	1340000	1.00:1.00	0.783626	22.7557	0.000493206	29039	Cystine-binding periplasmic protein OS=Shigella sonnei OX=624 GN=BZ172_22890 PE=3 SV=1
90	110	A0A0I4Y188	0.00	40	4	4	Carbamidomethylation; Oxidation (M); Dethiomethyl	3.1E6	3.1E6	3.09E6	3.09E6	1.00:1.00	3.1E6	3.1E6	3.09E6	3090000	1.00:1.00	1.80702	22.6275	0.000490427	12522	Acid stress chaperone HdeB OS=Shigella sonnei OX=624 GN=hdeB PE=3 SV=1
51	51	A0A0H8BPB8	0.00	46	10	10	Oxidation (M); Deamidation (NQ); Ammonia-loss (N)	3.31E6	3.31E6	1.81E6	1.81E6	1.00:1.00	3.31E6	3.31E6	1.81E6	1810000	1.00:1.00	1.05848	22.6059	0.00048996	21357	LPS-assembly lipoprotein LptE OS=Shigella sonnei OX=624 GN=lptE PE=3 SV=1
81	47	A0A0I3WGC7	0.00	16	6	5	Pyro-glu from Q	1.01E6	1.01E6	9.23E5	9.23E5	1.00:1.00	1.01E6	1.01E6	9.23E5	923000	1.00:1.00	0.539766	21.0919	0.000457145	39076	Branched chain amino acid ABC transporter substrate-binding protein OS=Shigella sonnei OX=624 GN=livJ PE=4 SV=1
80	71	A0A0I4CGM6	0.00	15	5	5		9.84E5	9.84E5	7.7E5	7.7E5	1.00:1.00	9.84E5	9.84E5	7.7E5	770000	1.00:1.00	0.450292	20.5622	0.000445663	45664	Bifunctional glucose-1-phosphatase/inositol phosphatase OS=Shigella sonnei OX=624 GN=agp PE=4 SV=1
61	35	A0A0I3XAR6	0.00	35	8	8		1.8E6	1.8E6	1.23E6	1.23E6	1.00:1.00	1.8E6	1.8E6	1.23E6	1230000	1.00:1.00	0.719298	20.4878	0.000444051	28483	Histidine ABC transporter substrate-binding protein HisJ OS=Shigella sonnei OX=624 GN=hisJ PE=3 SV=1
74	54	A0A0I0YZR0	0.00	28	7	7	Deamidation (NQ)	1.41E6	1.41E6	1.03E6	1.03E6	1.00:1.00	1.41E6	1.41E6	1.03E6	1030000	1.00:1.00	0.602339	20.1416	0.000436548	33439	Glutamate/aspartate ABC transporter substrate-binding protein OS=Shigella sonnei OX=624 GN=gltI PE=4 SV=1
57	107	A0A0I1ATZ9	0.00	37	3	3	Deamidation (NQ)	3.87E6	3.87E6	2.63E6	2.63E6	1.00:1.00	3.87E6	3.87E6	2.63E6	2630000	1.00:1.00	1.53801	19.8142	0.000429452	12883	Homeobox protein OS=Shigella sonnei OX=624 GN=BZ172_19740 PE=4 SV=1
88	60	A0A1S9IT79	0.00	10	5	5		7.67E5	7.67E5	5.11E5	5.11E5	1.00:1.00	7.67E5	7.67E5	5.11E5	511000	1.00:1.00	0.29883	17.2972	0.000374899	57883	Glucans biosynthesis protein G OS=Shigella sonnei OX=624 GN=mdoG PE=3 SV=1
76	77	A0A0I3A0M8	0.00	19	5	5		9.74E5	9.74E5	8.01E5	8.01E5	1.00:1.00	9.74E5	9.74E5	8.01E5	801000	1.00:1.00	0.468421	17.2548	0.000373979	36836	L-asparaginase 2 OS=Shigella sonnei OX=624 GN=ansB PE=3 SV=1
75	74	A0A0H9YYI4	0.00	31	7	7	Oxidation (M)	1.25E6	1.25E6	9.71E5	9.71E5	1.00:1.00	1.25E6	1.25E6	9.71E5	971000	1.00:1.00	0.567836	14.6979	0.000318561	25884	Copper homeostasis/adhesion lipoprotein NlpE OS=Shigella sonnei OX=624 GN=cutF PE=4 SV=1
93	79	A0A0H9VQV6	0.00	10	4	4		5.98E5	5.98E5	5.66E5	5.66E5	1.00:1.00	5.98E5	5.98E5	5.66E5	566000	1.00:1.00	0.330994	13.2891	0.000288027	40149	Lipoprotein NlpD OS=Shigella sonnei OX=624 GN=nlpD_1 PE=4 SV=1
70	50	A0A0I2BXM2	0.00	44	8	8	Oxidation (HW)	2.02E6	2.02E6	1.13E6	1.13E6	1.00:1.00	2.02E6	2.02E6	1.13E6	1130000	1.00:1.00	0.660819	13.1662	0.000285363	19924	Outer membrane lipoprotein Blc OS=Shigella sonnei OX=624 GN=blc PE=3 SV=1
82	85	A0A0I4GC37	0.00	17	3	3	Oxidation (M); Dethiomethyl	1.56E6	1.56E6	7.85E5	7.85E5	1.00:1.00	1.56E6	1.56E6	7.85E5	785000	1.00:1.00	0.459064	12.79	0.00027721	27861	MltA-interacting protein OS=Shigella sonnei OX=624 GN=mipA PE=4 SV=1
94	80	A0A0I4MPA5	0.00	19	4	4		9.43E5	9.43E5	8.66E5	8.66E5	1.00:1.00	9.43E5	9.43E5	8.66E5	866000	1.00:1.00	0.506433	12.1356	0.000263027	23963	Phospholipid-binding protein OS=Shigella sonnei OX=624 GN=ttg2D PE=4 SV=1
91	45	A0A0I2XYB0	0.00	13	7	7		4.01E5	4.01E5	2.75E5	2.75E5	1.00:1.00	4.01E5	4.01E5	2.75E5	275000	1.00:1.00	0.160819	11.8884	0.000257668	73924	Catecholate siderophore receptor CirA OS=Shigella sonnei OX=624 GN=cirA PE=3 SV=1
105	103	A0A0I2NSK6	0.00	10	3	3		5.87E5	5.87E5	5.87E5	5.87E5	1.00:1.00	5.87E5	5.87E5	5.87E5	587000	1.00:1.00	0.343275	10.9604	0.000237556	31929	Maltose operon protein MalM OS=Shigella sonnei OX=624 GN=malM PE=4 SV=1
98	109	A0A0H9HEX0	0.00	13	3	3		5.6E5	5.6E5	5.6E5	5.6E5	1.00:1.00	5.6E5	5.6E5	5.6E5	560000	1.00:1.00	0.327485	10.843	0.000235012	33110	Phospholipase OS=Shigella sonnei OX=624 GN=pldA PE=4 SV=1
101	84	A0A0I3I9F7	0.00	19	4	4		6.1E5	6.1E5	5.84E5	5.84E5	1.00:1.00	6.1E5	6.1E5	5.84E5	584000	1.00:1.00	0.34152	9.35015	0.000202655	27378	Putative lipoprotein OS=Shigella sonnei OX=624 GN=yfhG PE=4 SV=1
92	138	A0A0H9H2R1	0.00	65	6	6	Carbamidomethylation; Pyro-glu from Q	1.41E6	1.41E6	1.3E6	1.3E6	1.00:1.00	1.41E6	1.41E6	1.3E6	1300000	1.00:1.00	0.760234	9.01485	0.000195388	11858	Acid stress chaperone HdeA OS=Shigella sonnei OX=624 GN=hdeA PE=3 SV=1
95	88	A0A0H7QKT3	0.00	28	4	4	Oxidation (M); Deamidation (NQ)	8.02E5	8.02E5	7.7E5	7.7E5	1.00:1.00	8.02E5	8.02E5	7.7E5	770000	1.00:1.00	0.450292	8.82123	0.000191191	19590	Lipoprotein OS=Shigella sonnei OX=624 GN=yajI PE=4 SV=1
110	99	A0A0I1E2F5	0.00	9	3	3		3.88E5	3.88E5	3.88E5	3.88E5	1.00:1.00	3.88E5	3.88E5	3.88E5	388000	1.00:1.00	0.226901	8.81259	0.000191004	38839	Putrescine-binding periplasmic protein OS=Shigella sonnei OX=624 GN=potD PE=3 SV=1
102	93	A0A0H9UMV3	0.00	12	4	4		4.68E5	4.68E5	4.06E5	4.06E5	1.00:1.00	4.68E5	4.68E5	4.06E5	406000	1.00:1.00	0.237427	8.70383	0.000188646	36659	Sulfate transporter subunit OS=Shigella sonnei OX=624 GN=sbp PE=4 SV=1
112	102	A0A0H9ZU11	0.00	8	3	3	Dihydroxy	3.1E5	3.1E5	3.1E5	3.1E5	1.00:1.00	3.1E5	3.1E5	3.1E5	310000	1.00:1.00	0.181287	7.85225	0.000170189	43314	Elongation factor Tu OS=Shigella sonnei OX=624 GN=tuf2 PE=3 SV=1
112	101	A0A0I2S4R7	0.00	8	3	3	Dihydroxy	3.1E5	3.1E5	3.1E5	3.1E5	1.00:1.00	3.1E5	3.1E5	3.1E5	310000	1.00:1.00	0.181287	7.84681	0.000170071	43284	Elongation factor Tu OS=Shigella sonnei OX=624 GN=tuf PE=3 SV=1
109	112	A0A0H9QUJ1	0.00	13	3	3		5.52E5	5.52E5	5.52E5	5.52E5	1.00:1.00	5.52E5	5.52E5	5.52E5	552000	1.00:1.00	0.322807	7.45846	0.000161654	23105	Thiol:disulfide interchange protein OS=Shigella sonnei OX=624 GN=dsbA PE=3 SV=1
89	70	A0A0H8S3D1	0.00	18	5	5		4.17E5	4.17E5	3.64E5	3.64E5	1.00:1.00	4.17E5	4.17E5	3.64E5	364000	1.00:1.00	0.212865	7.28511	0.000157897	34224	Taurine ABC transporter substrate-binding protein OS=Shigella sonnei OX=624 GN=tauA PE=4 SV=1
106	97	A0A0H9CDA6	0.00	12	3	3	Deamidation (NQ)	4.31E5	4.31E5	4.31E5	4.31E5	1.00:1.00	4.31E5	4.31E5	4.31E5	431000	1.00:1.00	0.252047	6.74427	0.000146175	26758	30S ribosomal protein S2 OS=Shigella sonnei OX=624 GN=rpsB PE=3 SV=1
96	63	A0A0I4CFS1	0.00	15	5	4	Pyro-glu from Q	3.37E5	3.37E5	2.88E5	2.88E5	1.00:1.00	3.37E5	3.37E5	2.88E5	288000	1.00:1.00	0.168421	6.63225	0.000143747	39379	Branched chain amino acid ABC transporter substrate-binding protein OS=Shigella sonnei OX=624 GN=livK PE=4 SV=1
103	104	A0A0H7UYH1	0.00	25	3	3		4.17E5	4.17E5	4.17E5	4.17E5	1.00:1.00	4.17E5	4.17E5	4.17E5	417000	1.00:1.00	0.24386	5.12617	0.000111104	21021	Outer membrane protein Slp OS=Shigella sonnei OX=624 GN=slp_1 PE=4 SV=1
108	82	A0A0H8ABJ7	0.00	14	3	3		2.88E5	2.88E5	2.88E5	2.88E5	1.00:1.00	2.88E5	2.88E5	2.88E5	288000	1.00:1.00	0.168421	4.57937	9.9253e-05	27190	Amino acid ABC transporter substrate-binding protein OS=Shigella sonnei OX=624 GN=glnH PE=3 SV=1
104	86	A0A0I4N5I8	0.00	40	4	4		4.91E5	4.91E5	4.48E5	4.48E5	1.00:1.00	4.91E5	4.91E5	4.48E5	448000	1.00:1.00	0.261988	4.20124	9.10576e-05	16036	LysM domain/BON superfamily protein OS=Shigella sonnei OX=624 GN=ygaU PE=4 SV=1
140	95	A0A0H9DSD5	0.00	7	3	3		1.25E5	1.25E5	1.25E5	1.25E5	1.00:1.00	1.25E5	1.25E5	1.25E5	125000	1.00:1.00	0.0730994	4.12807	8.94716e-05	56472	Glutathione-binding protein GsiB OS=Shigella sonnei OX=624 GN=gsiB PE=4 SV=1
100	87	A0A1S9JDJ0	0.00	26	4	4	Oxidation (M)	4.5E5	4.5E5	3.78E5	3.78E5	1.00:1.00	4.5E5	4.5E5	3.78E5	378000	1.00:1.00	0.221053	3.73314	8.09118e-05	16888	C-lysozyme inhibitor OS=Shigella sonnei OX=624 GN=BZ172_17085 PE=4 SV=1
120	106	A0A0I0EM34	0.00	15	3	3		2.37E5	2.37E5	2.37E5	2.37E5	1.00:1.00	2.37E5	2.37E5	2.37E5	237000	1.00:1.00	0.138596	3.07268	6.65972e-05	22170	OmpA family lipoprotein OS=Shigella sonnei OX=624 GN=yiaD PE=3 SV=1
139	98	A0A0I0C2T9	0.00	13	3	3		8.97E4	8.97E4	8.97E4	8.97E4	1.00:1.00	8.97E4	8.97E4	8.97E4	89700	1.00:1.00	0.0524561	1.41264	3.06176e-05	26930	Arginine ABC transporter periplasmic arginine-binding protein ArtI OS=Shigella sonnei OX=624 GN=artI PE=3 SV=1
39	15	P00489	0.00	18	15	15		3.83E6	3.83E6	1.53E6	1.53E6	1.00:1.00	3.83E6	3.83E6	1.53E6	1530000	1.00:1.00			0	97289	Glycogen phosphorylase muscle form OS=Oryctolagus cuniculus GN=PYGM PE=1 SV=3
																			46138.3

## Sheet: Top30 each
% Ss OAg+	% Ss htrB OAg+	% Ss msbB OAg+	% Ss OAg-	% Ss htrB OAg-	% Ss msbB OAg-	Avg. Mass	Name	Description	pSORTb
0	0.00219134	0.0112375	0	0	0	57329	groEL	60 kDa chaperonin OS=Shigella sonnei OX=624 GN=groEL PE=3 SV=1	C
0.00474753	0	0.00345521	0.00729836	0.000726083	0.000857221	139735	pet	Autotransporter outer membrane beta-barrel domain-containing protein OS=Shigella sonnei OX=624 GN=pet PE=4 SV=1	OM
0.00159072	0.00604267	0.000387635	0.000877907	0.00185409	0.00158843	83548	bglX	Beta-glucosidase OS=Shigella sonnei OX=624 GN=bglX PE=3 SV=1	P
0.00793631	0.0186282	0.016785	0.00920823	0.000473112	0.000611169	60806	ushA	Bifunctional UDP-sugar hydrolase/5'-nucleotidase OS=Shigella sonnei OX=624 GN=ushA_2 PE=3 SV=1	P
0.00231873	0.00435543	0.000847049	0.00192517	0.00344076	0.0039995	76589	prc	Carboxy-terminal protease OS=Shigella sonnei OX=624 GN=prc PE=3 SV=1	IM
0.00359471	0.00505004	0.00302288	0.0024258	0.00384537	0.00513614	47284	surA	Chaperone SurA OS=Shigella sonnei OX=624 GN=surA PE=3 SV=1	P
0.00347274	0.00337314	0.00313766	0.00423648	0.00693857	0.00167618	85319	fecA	Citrate-dependent iron transport outer membrane receptor OS=Shigella sonnei OX=624 GN=fecA_1 PE=3 SV=1	OM
0.00380277	0.00172937	0.000960064	0.00175869	0.0031182	0.00133804	60324	dppA	Dipeptide transport protein OS=Shigella sonnei OX=624 GN=dppA_2 PE=4 SV=1	P
0.00574209	0.00462869	0.00251845	0.00611758	0.00444072	0.00735918	12021	osmE	DNA-binding transcriptional activator OsmE OS=Shigella sonnei OX=624 GN=osmE PE=4 SV=1	U
0.00407743	0.00234328	0.0026339	0.00472722	0.00213486	0.00602953	4810	ecnB	Entericidin B OS=Shigella sonnei OX=624 GN=ecnB PE=4 SV=1	IM
0.00181074	0.003203	0.00357555	0.00124062	0.00375132	0.00259181	80824	fhuA	Ferrichrome outer membrane transporter OS=Shigella sonnei OX=624 GN=fhuA PE=3 SV=1	OM
0	0.000568935	0.00704717	0	0	0	51904	glnA	Glutamine synthetase OS=Shigella sonnei OX=624 GN=glnA PE=3 SV=1	C
0.00692052	0.00321844	0.00219384	0.00219178	0.00189641	0.0034636	19519	ybaY	Glycoprotein/polysaccharide metabolism OS=Shigella sonnei OX=624 GN=ybaY PE=4 SV=1	P
0.00374302	0.0010385	0.000186647	0.00150233	0.000684397	0.00106042	21074	osmY	Hyperosmotically inducible periplasmic protein OS=Shigella sonnei OX=624 GN=osmY PE=4 SV=1	P
0.00140321	0.00400823	0.000447575	0.00043227	0.00135826	0.00104805	41138	efeO	Iron uptake system component EfeO OS=Shigella sonnei OX=624 GN=efeO PE=4 SV=1	P
0.000575939	0.00283874	0.00457611	0.000400036	0.000262728	0.00105522	29418	metQ	Lipoprotein OS=Shigella sonnei OX=624 GN=metQ PE=3 SV=1	IM
0.00179345	0.00455206	0.00316191	0.00194765	0.00208501	0.00706909	18906	ybjP	Lipoprotein OS=Shigella sonnei OX=624 GN=ybjP PE=4 SV=1	U
0.00262728	0.00048175	0.00314494	0.00269365	0.00217936	0.000996087	48511	fadL	Long-chain fatty acid outer membrane transporter OS=Shigella sonnei OX=624 GN=fadL PE=4 SV=1	OM
0.00211183	0.0022602	0.00312081	0.00218044	0.00167475	0.00264861	89685	lptD	LPS-assembly protein LptD OS=Shigella sonnei OX=624 GN=imp PE=3 SV=1	OM
0.0069434	0.00665127	0.00860626	0.0067393	0.0130643	0.0099374	8323	lpp	Major outer membrane lipoprotein OS=Shigella sonnei OX=624 GN=lpp_1 PE=4 SV=1	OM
0.00709524	0.000331061	0.00284032	0.00803249	0.00346285	0.00278746	49982	lamB	Maltoporin OS=Shigella sonnei OX=624 GN=lamB PE=2 SV=1	OM
0.00305773	0.00236618	0.000740531	0.00258301	0.00224539	0.00150009	61006	BZ172_28175	Oligopeptide ABC transporter substrate-binding protein OppA OS=Shigella sonnei OX=624 GN=BZ172_28175 PE=4 SV=1	P
0.00124285	0.00325094	0.00227245	0.00116748	0.000529264	0.0035084	20058	yraP	Osmotically-inducible protein OsmY OS=Shigella sonnei OX=624 GN=yraP PE=4 SV=1	P
0.00867736	0.0275403	0.0190871	0.00819369	0.0137441	0.0374637	53741	tolC	Outer membrane channel protein OS=Shigella sonnei OX=624 GN=tolC PE=4 SV=1	OM
0.00104466	0.00746916	0.0015876	0.000958915	0.00119743	0.00177764	41741	yccZ	Outer membrane lipoprotein group 4 capsule (G4C) polysaccharide OS=Shigella sonnei OX=624 GN=yccZ PE=4 SV=1	OM
0.00970941	0.00936945	0.0134956	0.00557727	0.00977487	0.0148512	15602	slyB	Outer membrane lipoprotein SlyB OS=Shigella sonnei OX=624 GN=slyB PE=4 SV=1	OM
0.357003	0.311565	0.513554	0.376399	0.491668	0.391225	40507	ompC	Outer membrane porin protein C OS=Shigella sonnei OX=624 GN=ompC PE=3 SV=1	OM
0.317855	0.26871	0.137144	0.25217	0.181724	0.254619	37201	ompA	Outer membrane protein A OS=Shigella sonnei OX=624 GN=ompA PE=3 SV=1	OM
0.0123671	0.0167975	0.018157	0.00970171	0.0138462	0.0192821	90553	bamA	Outer membrane protein assembly factor BamA OS=Shigella sonnei OX=624 GN=bamA PE=3 SV=1	OM
0.002985	0.00576449	0.00553251	0.00239748	0.00440654	0.00583583	41857	yfgL	Outer membrane protein assembly factor BamB OS=Shigella sonnei OX=624 GN=yfgL PE=3 SV=1	OM
0.00349489	0.00845639	0.00592971	0.00317294	0.00498532	0.00793842	36842	nlpB	Outer membrane protein assembly factor BamC OS=Shigella sonnei OX=624 GN=nlpB PE=3 SV=1	OM
0.0370604	0.0165882	0.0200247	0.0725566	0.0439254	0.00693216	39347	ompF	Outer membrane protein F OS=Shigella sonnei OX=624 GN=ompF PE=3 SV=1	OM
0.00509949	0.00110176	0.00243703	0.00501638	0.00425807	0.00401757	22969	ompW	Outer membrane protein OmpW OS=Shigella sonnei OX=624 GN=ompW PE=4 SV=1	OM
0.0152691	0.00500196	0.0199052	0.0260636	0.00747634	0.0149255	18603	ompX	Outer membrane protein X OS=Shigella sonnei OX=624 GN=ompX_1 PE=4 SV=1	OM
0.000784422	0.0036847	0.00288672	0	0.00226658	0.00177963	82109	fepA	Outer membrane receptor FepA OS=Shigella sonnei OX=624 GN=fepA PE=3 SV=1	OM
0.00353012	0.00616347	0.00115195	0.00194541	0.0033879	0.00398361	26635	yggE	Oxidative stress defense protein OS=Shigella sonnei OX=624 GN=yggE PE=4 SV=1	P
0.00452006	0.00867006	0.00453405	0.00440649	0.00620216	0.00795221	72869	yraM	Penicillin-binding protein activator LpoA OS=Shigella sonnei OX=624 GN=yraM PE=3 SV=1	IM
0.00384996	0.00566099	0.00487463	0.00273428	0.00407551	0.00400833	18824	pal	Peptidoglycan-associated protein OS=Shigella sonnei OX=624 GN=pal PE=3 SV=1	OM
0.0113207	0.022211	0.00314558	0.00512293	0.00911557	0.00861168	28912	fkpA	Peptidyl-prolyl cis-trans isomerase OS=Shigella sonnei OX=624 GN=fkpA PE=3 SV=1	P
0.013016	0.0850777	0.0331941	0.0125075	0.0306538	0.042913	49354	degP	Periplasmic serine endoprotease DegP-like OS=Shigella sonnei OX=624 GN=degP PE=3 SV=1	P
0.00368163	0.00769018	0.00386851	0.0035234	0.00455785	0.00747419	47175	degQ	Periplasmic serine endoprotease DegP-like OS=Shigella sonnei OX=624 GN=degQ PE=3 SV=1	P
0.0187954	0.00757351	0.0210936	0.0362507	0.0126547	0.00843806	39627	ompD	Phosphoporin PhoE OS=Shigella sonnei OX=624 GN=ompD_2 PE=3 SV=1	OM
0.00201502	0.00362439	0.00246863	0.00117762	0.00212098	0.0021417	24959	yajG	Putative polymerase/proteinase OS=Shigella sonnei OX=624 GN=yajG PE=4 SV=1	U
0.00840973	0.0149829	0.0111982	0.00819031	0.0103229	0.00798003	45956	tolB	Tol-Pal system protein TolB OS=Shigella sonnei OX=624 GN=tolB PE=3 SV=1	P
0.000612992	9.97477e-05	0.000483782	0.00420686	0.00287835	0.00775668	11375	BZ172_00640	Uncharacterized protein OS=Shigella sonnei OX=624 GN=BZ172_00640 PE=4 SV=1	U
0.00305631	0.00301111	0.000301688	0.00221591	0.00162951	0.00630534	8305	BZ172_05650	Uncharacterized protein OS=Shigella sonnei OX=624 GN=BZ172_05650 PE=4 SV=1	U
0.0195745	0.0109449	0.0120821	0.0267699	0.0200158	0.0172283	22210	BZ172_09410	Uncharacterized protein OS=Shigella sonnei OX=624 GN=BZ172_09410 PE=4 SV=1	OM
0.00440424	0.00294259	0.00168657	0.00517151	0.00610442	0.00481507	33919	ydgH	YdgH protein OS=Shigella sonnei OX=624 GN=ydgH PE=4 SV=1	U
0.0013427	0	0	0.0128006	0.00808652	0.0102327	22551	yfdX	YfdX protein OS=Shigella sonnei OX=624 GN=yfdX PE=4 SV=1	U
