# Supplementary material for: Dissecting the contribution of O-Antigen and proteins to the immunogenicity of Shigella sonnei generalized modules for membrane antigens (GMMA)
Source: Sci Rep. 2021 Jan 13;11:906. doi: 10.1038/s41598-020-80421-y (PMC7806729; doi:10.1038/s41598-020-80421-y)
Supplement: Supplementary file 3 — Supplementary Table S2. [file 41598_2020_80421_MOESM3_ESM.xlsx]

## Sheet: Tabelle1
Name	Description	MW (kDa)	Localization (pSORTb)	% total in Ss OAg+	% total in Ss ΔhtrB OAg+	% total in Ss ΔmsbB OAg+	% total in Ss OAg-	% total in Ss ΔhtrB OAg-	% total in Ss ΔmsbB OAg-
groEL	60 kDa chaperonin	57.3	C	ND	0.22	1.12	ND	ND	ND
pet	Autotransporter outer membrane beta-barrel domain-containing protein	139.7	OM	0.47	ND	0.35	0.73	0.07	0.09
bglX	Beta-glucosidase	83.5	P	0.16	0.60	0.04	0.09	0.19	0.16
ushA	Bifunctional UDP-sugar hydrolase/5'-nucleotidase	60.8	P	0.79	1.86	1.68	0.92	0.05	0.06
prc	Carboxy-terminal protease	76.6	IM	0.23	0.44	0.08	0.19	0.34	0.40
surA	Chaperone	47.3	P	0.36	0.51	0.30	0.24	0.38	0.51
fecA	Citrate-dependent iron transport outer membrane receptor	85.3	OM	0.35	0.34	0.31	0.42	0.69	0.17
dppA	Dipeptide transport protein	60.3	P	0.38	0.17	0.10	0.18	0.31	0.13
osmE	DNA-binding transcriptional activator	12.0	U	0.57	0.46	0.25	0.61	0.44	0.74
ecnB	Entericidin B	4.8	IM	0.41	0.23	0.26	0.47	0.21	0.60
fhuA	Ferrichrome outer membrane transporter	80.8	OM	0.18	0.32	0.36	0.12	0.38	0.26
glnA	Glutamine synthetase	51.9	C	ND	0.06	0.70	ND	ND	ND
ybaY	Glycoprotein/polysaccharide metabolism	19.5	P	0.69	0.32	0.22	0.22	0.19	0.35
osmY	Hyperosmotically inducible periplasmic protein	21.1	P	0.37	0.10	0.02	0.15	0.07	0.11
efeO	Iron uptake system component	41.1	P	0.14	0.40	0.04	0.04	0.14	0.10
metQ	Lipoprotein	29.4	IM	0.06	0.28	0.46	0.04	0.03	0.11
ybjP	Lipoprotein	18.9	U	0.18	0.46	0.32	0.19	0.21	0.71
fadL	Long-chain fatty acid outer membrane transporter	48.5	OM	0.26	0.05	0.31	0.27	0.22	0.10
lptD	LPS-assembly protein	89.7	OM	0.21	0.23	0.31	0.22	0.17	0.26
lpp	Major outer membrane lipoprotein	8.3	OM	0.69	0.67	0.86	0.67	1.31	0.99
lamB	Maltoporin	50.0	OM	0.71	0.03	0.28	0.80	0.35	0.28
oppA	Oligopeptide ABC transporter substrate-binding protein	61.0	P	0.31	0.24	0.07	0.26	0.22	0.15
yraP	Osmotically-inducible protein	20.1	P	0.12	0.33	0.23	0.12	0.05	0.35
tolC	Outer membrane channel protein	53.7	OM	0.87	2.75	1.91	0.82	1.37	3.75
yccZ	Outer membrane lipoprotein group 4 capsule polysaccharide	41.7	OM	0.10	0.75	0.16	0.10	0.12	0.18
slyB	Outer membrane lipoprotein	15.6	OM	0.97	0.94	1.35	0.56	0.98	1.49
ompC	Outer membrane porin protein C	40.5	OM	35.70	31.16	51.36	37.64	49.17	39.12
ompA	Outer membrane protein A	37.2	OM	31.79	26.87	13.71	25.22	18.17	25.46
bamA	Outer membrane protein assembly factor BamA	90.6	OM	1.24	1.68	1.82	0.97	1.38	1.93
bamB	Outer membrane protein assembly factor BamB	41.9	OM	0.30	0.58	0.55	0.24	0.44	0.58
bamC	Outer membrane protein assembly factor BamC	36.8	OM	0.35	0.85	0.59	0.32	0.50	0.79
ompF	Outer membrane protein F	39.3	OM	3.71	1.66	2.00	7.26	4.39	0.69
ompW	Outer membrane protein W	23.0	OM	0.51	0.11	0.24	0.50	0.43	0.40
ompX	Outer membrane protein X	18.6	OM	1.53	0.50	1.99	2.61	0.75	1.49
fepA	Outer membrane receptor	82.1	OM	0.08	0.37	0.29	ND	0.23	0.18
yggE	Oxidative stress defense protein	26.6	P	0.35	0.62	0.12	0.19	0.34	0.40
yraM	Penicillin-binding protein activator	72.9	IM	0.45	0.87	0.45	0.44	0.62	0.80
pal	Peptidoglycan-associated protein	18.8	OM	0.38	0.57	0.49	0.27	0.41	0.40
fkpA	Peptidyl-prolyl cis-trans isomerase	28.9	P	1.13	2.22	0.31	0.51	0.91	0.86
degP	Periplasmic serine endoprotease	49.4	P	1.30	8.51	3.32	1.25	3.07	4.29
degQ	Periplasmic serine endoprotease	47.2	P	0.37	0.77	0.39	0.35	0.46	0.75
ompD	Phosphoporin	39.6	OM	1.88	0.76	2.11	3.63	1.27	0.84
yajG	Putative polymerase/proteinase	25.0	U	0.20	0.36	0.25	0.12	0.21	0.21
tolB	Tol-Pal system protein	46.0	P	0.84	1.50	1.12	0.82	1.03	0.80
BZ172_00640	Uncharacterized protein	11.4	U	0.06	0.01	0.05	0.42	0.29	0.78
BZ172_05650	Uncharacterized protein	8.3	U	0.31	0.30	0.03	0.22	0.16	0.63
BZ172_09410	Uncharacterized protein	22.2	OM	1.96	1.09	1.21	2.68	2.00	1.72
ydgH	YdgH protein	33.9	U	0.44	0.29	0.17	0.52	0.61	0.48
yfdX	YfdX protein	22.6	U	0.13	ND	ND	1.28	0.81	1.02
